# Supplementary material for: 4-[Bis(4-fluoro­phen­yl)meth­yl]piperazin-1-ium 2-hy­droxy­benzoate 2-hy­droxy­benzoic acid monosolvate
Source: Acta Crystallogr Sect E Struct Rep Online. 2012 Mar 24;68(Pt 4):o1180. doi: 10.1107/S1600536812012329 (PMC3344118; doi:10.1107/S1600536812012329)
Supplement: Supplementary file 2 [file e-68-o1180-Isup2.hkl]

# 
# h,k,l, Fc-squared, Fo-squared, sigma(Fo-squared) and status flag 
# 
data_I
_shelx_title ' (C17 H19 F2 N2)(C7 H5 O3), C7 H6 O3 in C2/c' 
_shelx_refln_list_code          4 
_shelx_F_calc_maximum      523.12 
_exptl_crystal_F_000      2368.00 
_reflns_d_resolution_high  0.7600 
 
loop_ 
 _symmetry_equiv_pos_as_xyz 
 'x, y, z' 
 '-x, y, -z+1/2' 
 'x+1/2, y+1/2, z' 
 '-x+1/2, y+1/2, -z+1/2' 
 '-x, -y, -z' 
 'x, -y, z-1/2' 
 '-x+1/2, -y+1/2, -z' 
 'x+1/2, -y+1/2, z-1/2' 
 
_cell_length_a    33.1567 
_cell_length_b    10.3007 
_cell_length_c    20.1052 
_cell_angle_alpha  90.000 
_cell_angle_beta  124.447 
_cell_angle_gamma  90.000 
 
_shelx_F_squared_multiplier     1.000 
 
loop_ 
 _refln_index_h 
 _refln_index_k 
 _refln_index_l 
 _refln_F_squared_calc 
 _refln_F_squared_meas 
 _refln_F_squared_sigma 
 _refln_observed_status 
   2   0   0     2236.24     2151.56     46.27 o 
   4   0   0       40.92       51.95      9.52 o 
   6   0   0     7900.65     7623.82     85.56 o 
   8   0   0     9818.42     9823.04    110.87 o 
  10   0   0    16982.03    17856.05    177.27 o 
  12   0   0       34.65       23.06     18.53 o 
  14   0   0     2732.47     2445.91     67.32 o 
  16   0   0      531.94      575.78     42.30 o 
  18   0   0       98.34      135.08     28.81 o 
  20   0   0     1252.36     1259.22     65.91 o 
  22   0   0       31.98       -2.28     30.00 o 
  24   0   0     8133.63     7340.17    150.85 o 
  26   0   0     1751.85     1628.67     85.40 o 
  28   0   0      938.02      872.94    140.81 o 
  30   0   0       93.70       24.41     78.64 o 
  32   0   0       87.20       80.62     81.47 o 
  34   0   0      812.37      885.15    168.63 o 
   1   1   0      380.40      321.53      9.10 o 
   3   1   0    21679.47    21042.00    230.89 o 
   5   1   0    74826.64    77518.81    577.45 o 
   7   1   0    24687.30    23879.20    190.77 o 
   9   1   0     8951.88     8268.22     73.64 o 
  11   1   0      544.45      658.98     25.13 o 
  13   1   0    13145.14    12933.13    111.39 o 
  15   1   0     1402.10     1447.59     38.97 o 
  17   1   0      461.73      413.48     27.85 o 
  19   1   0     1064.16     1077.60     42.41 o 
  21   1   0      201.35      197.78     27.92 o 
  23   1   0        2.19        6.71     21.48 o 
  25   1   0      678.77      695.60     47.78 o 
  27   1   0      184.49      211.92     52.32 o 
  29   1   0        2.18       -1.21     48.27 o 
  31   1   0      249.73      414.79     82.20 o 
  33   1   0      672.06      687.34    118.81 o 
  35   1   0       77.75      -22.30    122.64 o 
   0   2   0    22974.68    23172.68    247.36 o 
   2   2   0     7840.14     7417.44    162.15 o 
   4   2   0       37.70       19.73     10.19 o 
   6   2   0    14819.77    14444.96    111.10 o 
   8   2   0     6915.30     6590.68     69.63 o 
  10   2   0     3161.73     3047.65     49.70 o 
  12   2   0      707.58      676.93     27.72 o 
  14   2   0      336.38      349.46     23.66 o 
  16   2   0      499.32      588.53     30.08 o 
  18   2   0        1.73      -14.97     14.97 o 
  20   2   0      842.53      979.43     44.16 o 
  22   2   0      322.24      368.97     36.10 o 
  24   2   0      672.05      776.14     58.82 o 
  26   2   0      105.23       71.89     31.66 o 
  28   2   0        3.17       36.91     44.90 o 
  30   2   0      214.85      258.91     62.46 o 
  32   2   0      245.53       71.38     69.10 o 
  34   2   0       42.29       61.21     76.51 o 
   1   3   0    23193.47    23488.10    152.95 o 
   3   3   0      744.82      702.08     24.23 o 
   5   3   0     7372.03     7197.74     77.23 o 
   7   3   0       23.70       33.85     11.52 o 
   9   3   0       26.95       -3.17     11.89 o 
  11   3   0     6703.72     7006.10    100.46 o 
  13   3   0      347.62      394.26     32.44 o 
  15   3   0       27.09       33.47     14.93 o 
  17   3   0     4601.27     4110.52     96.85 o 
  19   3   0     2406.36     2402.85     57.22 o 
  21   3   0     2680.11     2725.20     74.50 o 
  23   3   0     7603.42     7445.40    123.72 o 
  25   3   0      140.11      190.83     31.81 o 
  27   3   0        3.06       35.03     43.36 o 
  29   3   0      176.65      211.35     89.49 o 
  31   3   0      222.10      303.33     68.72 o 
  33   3   0      655.71      626.41    191.48 o 
  35   3   0      168.35      196.91     82.33 o 
   0   4   0    12168.77    13610.04    163.12 o 
   2   4   0        1.86      -10.92     10.92 o 
   4   4   0      207.30      274.58     20.93 o 
   6   4   0    13953.70    13828.50    128.51 o 
   8   4   0     6099.21     6251.18     81.13 o 
  10   4   0     6312.90     6519.11     83.36 o 
  12   4   0     1080.76     1273.99     52.02 o 
  14   4   0        5.60        4.74     18.92 o 
  16   4   0      122.57       92.18     25.53 o 
  18   4   0    11128.99    10342.16    137.37 o 
  20   4   0       69.92      117.89     29.54 o 
  22   4   0      228.47      296.35     37.90 o 
  24   4   0     2134.73     2184.66     75.77 o 
  26   4   0        1.95      -12.26     32.81 o 
  28   4   0      475.18      466.56     68.97 o 
  30   4   0      425.99      391.17     88.92 o 
  32   4   0      220.98      153.34     65.01 o 
  34   4   0        8.03      -68.23     68.23 o 
   1   5   0      224.16      209.36     21.61 o 
   3   5   0     1369.56     1598.29     47.08 o 
   5   5   0      587.94      656.28     32.18 o 
   7   5   0     2396.20     2407.42     54.95 o 
   9   5   0     9185.80    10196.43    116.13 o 
  11   5   0     4630.14     4812.11     76.84 o 
  13   5   0      246.43      234.11     33.05 o 
  15   5   0      398.91      373.75     55.81 o 
  17   5   0      316.00      260.34     37.34 o 
  19   5   0     2724.81     2874.09     78.19 o 
  21   5   0      629.90      639.10     47.60 o 
  23   5   0      236.22      311.97     37.34 o 
  25   5   0      132.30      134.19     32.72 o 
  27   5   0       23.65       66.26     46.74 o 
  29   5   0        1.09      -30.33     44.62 o 
  31   5   0      166.28      265.98     68.80 o 
  33   5   0       86.74      123.88     68.71 o 
   0   6   0       30.59       -0.55     27.37 o 
   2   6   0        1.23       13.34     15.59 o 
   4   6   0     3684.94     3403.37     65.03 o 
   6   6   0      315.67      346.04     27.70 o 
   8   6   0       76.25       73.18     19.70 o 
  10   6   0      190.03      203.05     25.29 o 
  12   6   0       64.70       55.35     19.33 o 
  14   6   0      440.58      447.41     42.61 o 
  16   6   0      973.39      928.97     59.21 o 
  18   6   0     5257.43     5398.23    119.83 o 
  20   6   0     2629.92     2558.90     88.07 o 
  22   6   0       12.31      -22.36     22.36 o 
  24   6   0      114.51       83.80     38.09 o 
  26   6   0      123.57       82.02     38.36 o 
  28   6   0        2.76       11.51     51.05 o 
  30   6   0       71.81      -11.69     80.44 o 
  32   6   0      513.37      779.21    101.49 o 
   1   7   0      582.53      557.39     36.25 o 
   3   7   0        0.20       23.00     17.24 o 
   5   7   0      152.37      167.05     23.79 o 
   7   7   0     1989.50     1930.73     56.17 o 
   9   7   0      565.67      646.90     41.00 o 
  11   7   0      351.77      356.76     39.78 o 
  13   7   0       10.12      -12.09     23.73 o 
  15   7   0     1340.59     1168.15     67.75 o 
  17   7   0       31.41       44.51     28.09 o 
  19   7   0       16.53       21.71     28.06 o 
  21   7   0       12.86      -14.84     25.76 o 
  23   7   0       36.70       -4.44     27.55 o 
  25   7   0       12.15      -22.27     37.75 o 
  27   7   0       72.75      124.31     57.11 o 
  29   7   0       12.54       64.20     58.74 o 
   0   8   0      765.36      863.50     68.83 o 
   2   8   0     7303.79     7085.24    156.36 o 
   4   8   0     1179.90     1041.00     50.71 o 
   6   8   0      490.67      525.40     39.10 o 
   8   8   0      316.28      411.22     39.30 o 
  10   8   0       15.35       31.37     25.64 o 
  12   8   0       91.88       86.32     31.76 o 
  14   8   0       93.74      103.44     29.79 o 
  16   8   0     1028.78     1067.93     70.33 o 
  18   8   0        4.54       -8.81     28.31 o 
  20   8   0      114.82      102.21     34.19 o 
  22   8   0        2.65        4.04     30.65 o 
  24   8   0       38.37      -10.10     29.17 o 
  26   8   0        0.07        6.25     55.03 o 
  28   8   0      101.87      108.09     66.66 o 
   1   9   0      912.57      930.80     52.57 o 
   3   9   0     1507.16     1446.31     69.30 o 
   5   9   0     3617.60     3536.86     83.54 o 
   7   9   0       23.48       24.88     24.25 o 
   9   9   0     1162.47     1198.64     74.16 o 
  11   9   0       73.13       77.87     32.52 o 
  13   9   0      689.89      608.14     58.35 o 
  15   9   0      108.63      166.25     37.27 o 
  17   9   0       24.70        9.73     50.32 o 
  19   9   0       28.49       13.51     29.17 o 
  21   9   0        6.21       12.32     29.88 o 
  23   9   0       24.48       -0.52     33.11 o 
  25   9   0       33.07        6.15     40.86 o 
   0  10   0      390.52      387.91     57.41 o 
   2  10   0        8.91       39.77     25.01 o 
   4  10   0      609.74      629.65     47.18 o 
   6  10   0      479.17      461.44     48.38 o 
   8  10   0     1837.12     1825.92     92.31 o 
  10  10   0      121.03       95.02     36.02 o 
  12  10   0        5.35       28.42     29.64 o 
  14  10   0      250.11      191.35     41.23 o 
  16  10   0       72.54       82.64     33.03 o 
  18  10   0        3.28       44.64     32.90 o 
  20  10   0        4.20       14.56     32.47 o 
  22  10   0       64.69       93.14     42.89 o 
  24  10   0       69.44       34.96     60.83 o 
   1  11   0      128.33      144.30     31.82 o 
   3  11   0       81.38       49.39     34.65 o 
   5  11   0       11.31      -25.67     25.67 o 
   7  11   0      175.32      164.23     41.87 o 
   9  11   0        1.58       14.27     30.58 o 
  11  11   0      168.03      129.81     40.28 o 
  13  11   0      122.39       93.01     33.03 o 
  15  11   0        3.68        3.56     50.60 o 
  17  11   0      141.98       61.53     39.37 o 
  19  11   0       28.78        8.16     34.99 o 
  21  11   0      117.62      124.54     47.18 o 
   0  12   0      920.79     1054.66    119.95 o 
   2  12   0       25.65       29.16     32.67 o 
   4  12   0      112.59      132.00     36.74 o 
   6  12   0      392.11      451.40     67.08 o 
   8  12   0        0.01       61.27     34.68 o 
  10  12   0        1.80      -31.18     31.18 o 
  12  12   0        2.53      -25.85     38.43 o 
  14  12   0       55.54       31.28     36.81 o 
  16  12   0      110.17      135.10     43.82 o 
   1  13   0       29.08       37.08     45.86 o 
   3  13   0      444.69      550.34     63.35 o 
   5  13   0       11.93       27.56     44.05 o 
   7  13   0        3.57      -37.36     37.36 o 
   9  13   0      215.60      240.86     79.46 o 
 -35   1   1      242.64      276.98     82.20 o 
 -33   1   1       83.12      -47.50     58.20 o 
 -31   1   1       16.05       55.05     50.44 o 
 -29   1   1       75.89      140.76     49.02 o 
 -27   1   1      978.81     1040.06     82.93 o 
 -25   1   1     3355.15     3025.92     70.05 o 
 -23   1   1       28.31        8.11     20.13 o 
 -21   1   1        6.65        6.10     17.96 o 
 -19   1   1       23.38       -2.74     15.58 o 
 -17   1   1     7625.64     7694.13     89.49 o 
 -15   1   1        8.52      -11.31     12.83 o 
 -13   1   1     8388.60     8695.79     91.94 o 
 -11   1   1       69.53      121.75     14.32 o 
  -9   1   1     1649.68     1594.16     30.25 o 
  -7   1   1    11209.92    11236.39     99.11 o 
  -5   1   1      825.98      971.73     23.11 o 
  -3   1   1     2092.13     1643.23     23.23 o 
  -1   1   1     5487.78     5237.46     40.30 o 
   1   1   1    11542.16    11966.25     82.15 o 
   3   1   1     2500.44     2907.79     40.52 o 
   5   1   1    20671.17    21209.92    159.87 o 
   7   1   1    23480.97    22779.53    142.67 o 
   9   1   1     1387.21     1346.99     30.93 o 
  11   1   1     7354.96     7832.92     79.78 o 
  13   1   1        3.60       52.46     31.62 o 
  15   1   1     1893.86     1838.23     44.58 o 
  17   1   1        0.13        1.08     16.11 o 
  19   1   1      146.53      162.48     24.97 o 
  21   1   1     1180.40     1147.77     48.25 o 
  23   1   1      107.33      161.40     30.76 o 
  25   1   1        4.91      -23.40     23.40 o 
  27   1   1      412.81      439.16     75.33 o 
  29   1   1      194.94       35.94     53.95 o 
  31   1   1      188.45      211.14     72.06 o 
  33   1   1       71.32      -46.20     64.94 o 
 -36   2   1       53.47       19.47     77.26 o 
 -34   2   1      186.77      211.97     78.26 o 
 -32   2   1      243.63      238.53    168.77 o 
 -30   2   1     1823.46     1718.55    108.89 o 
 -28   2   1       17.06       -5.56     38.54 o 
 -26   2   1     3724.37     3824.58    126.48 o 
 -24   2   1      495.95      607.74     44.04 o 
 -22   2   1       55.81       61.88     21.80 o 
 -20   2   1      866.43      871.59     38.82 o 
 -18   2   1        7.64       10.34     14.77 o 
 -16   2   1       25.25       -5.58     16.88 o 
 -14   2   1     5106.64     4911.21     65.49 o 
 -12   2   1     2566.05     2543.49     44.62 o 
 -10   2   1        2.50       -9.88      9.88 o 
  -8   2   1     4574.19     4586.05     56.55 o 
  -6   2   1     2957.21     2882.95     42.53 o 
  -4   2   1     8097.15     8025.98     73.36 o 
  -2   2   1    33946.25    35395.48    206.71 o 
   0   2   1    36976.38    38455.24    230.75 o 
   2   2   1    44913.74    45515.76    345.72 o 
   4   2   1     1778.40     1641.76     38.49 o 
   6   2   1    29070.54    30485.17    226.38 o 
   8   2   1    21181.06    21246.99    180.39 o 
  10   2   1    17707.70    17621.46    193.83 o 
  12   2   1        1.45        3.71     12.68 o 
  14   2   1     2335.49     2328.25     47.25 o 
  16   2   1       21.10       16.58     15.40 o 
  18   2   1       28.88       46.23     19.79 o 
  20   2   1     1646.91     1497.80     62.34 o 
  22   2   1       44.73       44.68     25.68 o 
  24   2   1      242.96      193.15     31.18 o 
  26   2   1       11.14       27.89     25.43 o 
  28   2   1      679.11      739.93     76.39 o 
  30   2   1       69.61       77.78     88.00 o 
  32   2   1       19.76      -58.71     58.71 o 
  34   2   1        2.92        0.95     74.69 o 
 -35   3   1        4.44      -39.73     68.49 o 
 -33   3   1     1066.31     1102.40    100.41 o 
 -31   3   1      277.45      442.34     70.06 o 
 -29   3   1       41.32       26.69     43.77 o 
 -27   3   1      758.25      613.15     71.23 o 
 -25   3   1      114.40      128.14     30.69 o 
 -23   3   1     3524.70     3466.51     83.51 o 
 -21   3   1        2.27      -14.94     21.69 o 
 -19   3   1     1084.01     1146.92     43.23 o 
 -17   3   1     2929.11     2992.55     57.57 o 
 -15   3   1     3185.40     2846.01     53.13 o 
 -13   3   1     4813.23     4779.93     70.47 o 
 -11   3   1    32852.19    34988.24    241.26 o 
  -9   3   1      993.36     1107.15     33.28 o 
  -7   3   1        0.62       -1.59     10.61 o 
  -5   3   1     2977.75     2817.30     47.25 o 
  -3   3   1     5867.05     5994.12     63.92 o 
  -1   3   1     4865.43     4534.92     54.29 o 
   1   3   1    37292.75    37138.75    238.34 o 
   3   3   1      128.31      283.22     18.83 o 
   5   3   1     1082.43      843.54     26.42 o 
   7   3   1     5948.19     5729.51     84.96 o 
   9   3   1      154.39      167.16     22.73 o 
  11   3   1      197.37      191.83     25.24 o 
  13   3   1     1324.96     1359.33     53.04 o 
  15   3   1     1646.10     1695.65     53.82 o 
  17   3   1       52.50       70.16     26.41 o 
  19   3   1      756.42      674.10     45.97 o 
  21   3   1     3190.96     3292.13     83.13 o 
  23   3   1     4150.35     4178.20     94.92 o 
  25   3   1      200.55      223.13     33.56 o 
  27   3   1     1011.05     1127.71     93.87 o 
  29   3   1      526.07      592.66     75.29 o 
  31   3   1      316.24      317.59    218.31 o 
  33   3   1       16.02       18.12     70.79 o 
 -34   4   1       22.94       30.74     61.34 o 
 -32   4   1       43.31       78.19     59.76 o 
 -30   4   1        0.27        2.61     45.78 o 
 -28   4   1      407.02      470.58     69.03 o 
 -26   4   1      170.88      187.79     43.90 o 
 -24   4   1       64.61       14.28     36.78 o 
 -22   4   1     3886.32     3759.49     99.64 o 
 -20   4   1     3206.51     2960.75     76.08 o 
 -18   4   1     9684.17     9553.43    110.21 o 
 -16   4   1      336.97      410.08     29.46 o 
 -14   4   1      220.62      222.55     22.28 o 
 -12   4   1     3119.20     3095.07     58.60 o 
 -10   4   1     3803.04     3915.02     66.12 o 
  -8   4   1     1283.72     1368.05     53.68 o 
  -6   4   1      137.60      168.82     19.86 o 
  -4   4   1     1547.41     1563.55     54.85 o 
  -2   4   1     4354.46     4155.86     59.18 o 
   0   4   1      142.38      163.42     17.87 o 
   2   4   1     8316.87     7933.30     83.16 o 
   4   4   1    39365.39    43666.77    263.45 o 
   6   4   1      160.96      131.36     17.99 o 
   8   4   1    10733.66    11527.36    155.32 o 
  10   4   1     1375.52     1628.42     53.92 o 
  12   4   1       99.59      112.61     23.15 o 
  14   4   1     5749.82     5794.29    106.66 o 
  16   4   1     1497.63     1608.58     65.84 o 
  18   4   1      547.41      554.75     42.76 o 
  20   4   1     1395.94     1367.71     61.68 o 
  22   4   1      726.49      689.40     50.24 o 
  24   4   1        3.99      -22.39     22.39 o 
  26   4   1      367.33      366.92     51.68 o 
  28   4   1     1801.57     1782.01    177.43 o 
  30   4   1       63.81       35.21     49.50 o 
  32   4   1      104.22      115.04     73.65 o 
 -33   5   1      290.46      227.69     72.92 o 
 -31   5   1       16.77       76.55     53.34 o 
 -29   5   1       56.41       68.74     59.68 o 
 -27   5   1       59.13      138.79     56.08 o 
 -25   5   1      238.98      245.04     35.60 o 
 -23   5   1     1117.05     1120.80     60.45 o 
 -21   5   1      202.61      196.90     32.84 o 
 -19   5   1     2016.46     2027.85     68.79 o 
 -17   5   1     1438.14     1532.94     66.39 o 
 -15   5   1       41.08        0.88     18.70 o 
 -13   5   1     3815.95     4106.43     89.10 o 
 -11   5   1     3396.31     3537.81     67.78 o 
  -9   5   1     1316.27     1543.19     47.28 o 
  -7   5   1    25802.24    28494.41    254.92 o 
  -5   5   1    10449.76    10445.84    118.77 o 
  -3   5   1     2888.54     3090.36     57.18 o 
  -1   5   1      110.61      209.77     21.95 o 
   1   5   1     1612.22     1849.57     49.89 o 
   3   5   1       86.22      124.38     21.39 o 
   5   5   1    15630.87    16593.91    142.16 o 
   7   5   1     6210.21     6338.90     87.51 o 
   9   5   1     4022.26     4469.45     77.27 o 
  11   5   1      164.80      182.74     28.94 o 
  13   5   1        2.88      -19.14     19.47 o 
  15   5   1      285.37      310.02     69.66 o 
  17   5   1     2009.07     1853.52     75.79 o 
  19   5   1     7190.98     7353.10    124.11 o 
  21   5   1      258.49      288.44     36.12 o 
  23   5   1     1801.30     1866.96     77.80 o 
  25   5   1       64.81      116.71     34.38 o 
  27   5   1       39.68      -24.39     49.48 o 
  29   5   1       59.35       63.68     51.26 o 
  31   5   1       20.31       31.83     63.12 o 
 -32   6   1       10.14       40.12     62.92 o 
 -30   6   1        0.20        2.90     56.89 o 
 -28   6   1       20.12       56.47     65.17 o 
 -26   6   1        0.00      -18.40     32.99 o 
 -24   6   1        6.40      -21.28     23.79 o 
 -22   6   1      564.70      470.40     45.76 o 
 -20   6   1     5399.54     4949.03    115.39 o 
 -18   6   1     1192.91     1149.28     77.32 o 
 -16   6   1      295.06      335.40     39.07 o 
 -14   6   1      933.71      954.51     56.33 o 
 -12   6   1      317.29      383.67     40.58 o 
 -10   6   1        3.93       -0.30     16.50 o 
  -8   6   1       10.03        5.16     17.30 o 
  -6   6   1     1066.13     1468.58     47.47 o 
  -4   6   1     1341.70     1529.66     48.42 o 
  -2   6   1     3944.92     4277.06     72.36 o 
   0   6   1      392.58      347.54     30.61 o 
   2   6   1     6719.93     7145.63     94.54 o 
   4   6   1       70.39      115.87     19.98 o 
   6   6   1     2547.33     2689.69     57.94 o 
   8   6   1       65.08       73.80     20.73 o 
  10   6   1     2466.81     2379.41     57.87 o 
  12   6   1      766.12      772.14     52.89 o 
  14   6   1       77.03       47.70     25.64 o 
  16   6   1      415.86      371.16     42.54 o 
  18   6   1     1452.79     1485.78     74.83 o 
  20   6   1     1143.78     1216.33     72.18 o 
  22   6   1        3.75       35.86     27.78 o 
  24   6   1      307.61      437.66     48.25 o 
  26   6   1      336.07      382.90     61.05 o 
  28   6   1     1062.32     1162.62    107.31 o 
  30   6   1      114.88      130.43     75.77 o 
 -31   7   1       27.34       19.99     60.32 o 
 -29   7   1      229.24      231.80     68.58 o 
 -27   7   1       25.55       79.87     79.53 o 
 -25   7   1      190.41      213.40     44.48 o 
 -23   7   1        0.50      -12.96     24.93 o 
 -21   7   1      388.86      349.13     45.10 o 
 -19   7   1       16.44      -22.71     23.39 o 
 -17   7   1     1073.35      757.42     56.45 o 
 -15   7   1       12.73      -12.19     23.15 o 
 -13   7   1        2.13      -24.09     24.09 o 
 -11   7   1       45.47       47.40     21.83 o 
  -9   7   1       54.29       39.69     19.46 o 
  -7   7   1      805.49      813.43     42.52 o 
  -5   7   1      507.50      562.51     39.40 o 
  -3   7   1     1340.23     1425.00     51.98 o 
  -1   7   1      819.46      978.18     45.28 o 
   1   7   1      222.95      216.31     26.27 o 
   3   7   1      403.12      339.56     30.31 o 
   5   7   1      346.84      382.32     31.75 o 
   7   7   1      133.35      182.80     25.99 o 
   9   7   1      202.37      178.96     32.32 o 
  11   7   1      117.36      167.97     32.04 o 
  13   7   1      550.53      559.23     78.67 o 
  15   7   1     1425.20     1408.87     99.49 o 
  17   7   1       13.99       -6.78     26.18 o 
  19   7   1      212.78      167.38     36.47 o 
  21   7   1        1.62        8.34     46.56 o 
  23   7   1        0.40       24.02     28.75 o 
  25   7   1      102.51      115.94     40.78 o 
  27   7   1       17.57      109.40     58.40 o 
  29   7   1       23.14       26.81     60.21 o 
 -28   8   1      295.02      332.72     74.79 o 
 -26   8   1      208.55       79.04    114.73 o 
 -24   8   1       10.85       48.82     38.55 o 
 -22   8   1        0.01      -21.31     27.57 o 
 -20   8   1      184.09      198.28     39.00 o 
 -18   8   1       73.12       67.69     29.64 o 
 -16   8   1      193.25      198.79     36.66 o 
 -14   8   1      374.02      452.74     47.08 o 
 -12   8   1      188.73       84.78     35.53 o 
 -10   8   1      625.91      563.22     44.14 o 
  -8   8   1      136.56      156.77     41.84 o 
  -6   8   1       16.53      -11.30     19.42 o 
  -4   8   1     5504.08     5371.98     95.11 o 
  -2   8   1     7189.58     6768.76    107.03 o 
   0   8   1      544.98      544.21     40.33 o 
   2   8   1      417.06      525.60     38.16 o 
   4   8   1      847.50      886.01     47.29 o 
   6   8   1      550.83      542.58     39.66 o 
   8   8   1      117.48      104.89     29.41 o 
  10   8   1     1048.65     1053.63     66.74 o 
  12   8   1      279.55      251.43     59.58 o 
  14   8   1     2049.77     1585.24     80.55 o 
  16   8   1      726.48      625.22     56.83 o 
  18   8   1        1.35      -25.07     25.07 o 
  20   8   1      314.97      437.15     51.54 o 
  22   8   1      156.79      155.40     38.23 o 
  24   8   1      263.17      265.43     42.34 o 
  26   8   1        4.65       -7.34     41.08 o 
  28   8   1      302.53      160.20     75.34 o 
 -27   9   1       19.68       85.63     54.43 o 
 -25   9   1      113.28      138.05     64.21 o 
 -23   9   1       91.59       97.29     37.84 o 
 -21   9   1        1.19      -28.38     32.45 o 
 -19   9   1      872.97      703.54     62.93 o 
 -17   9   1      672.21      619.87     58.46 o 
 -15   9   1      448.22      467.75     54.01 o 
 -13   9   1      881.36      818.80     64.06 o 
 -11   9   1      242.03      319.53     44.56 o 
  -9   9   1     1187.21     1125.68     78.43 o 
  -7   9   1     1122.92     1027.02     54.65 o 
  -5   9   1     7244.71     6840.82    114.47 o 
  -3   9   1      252.45      223.77     30.60 o 
  -1   9   1     1717.45     1839.27     81.78 o 
   1   9   1      627.87      655.16     46.11 o 
   3   9   1     7686.02     7765.45    122.16 o 
   5   9   1      580.71      604.89     44.29 o 
   7   9   1       90.06       84.46     28.14 o 
   9   9   1     2095.82     1874.60     89.09 o 
  11   9   1     2940.16     2503.62     96.34 o 
  13   9   1       90.98       89.98     31.32 o 
  15   9   1       68.18       88.05     31.99 o 
  17   9   1      151.43      198.82     60.68 o 
  19   9   1       77.00       89.51     37.00 o 
  21   9   1      167.65       68.41     37.08 o 
  23   9   1      136.06      162.47     45.95 o 
  25   9   1       39.11       -8.66     45.11 o 
 -24  10   1        0.39      -27.90     42.54 o 
 -22  10   1       23.05       51.03     33.21 o 
 -20  10   1        0.67        6.11     30.97 o 
 -18  10   1      110.49       54.02     35.51 o 
 -16  10   1      454.71      268.27     66.71 o 
 -14  10   1      410.53      411.25     51.01 o 
 -12  10   1       62.68      114.04     49.17 o 
 -10  10   1      147.35       96.88     35.81 o 
  -8  10   1       76.23       33.37     29.04 o 
  -6  10   1      174.93      140.23     30.89 o 
  -4  10   1      115.84       66.15     37.90 o 
  -2  10   1      893.78      930.74     55.94 o 
   0  10   1      433.51      434.17     41.07 o 
   2  10   1      946.38     1028.32     56.40 o 
   4  10   1      696.10      685.77     56.29 o 
   6  10   1     3145.62     3013.60    146.47 o 
   8  10   1     2061.12     1973.17     96.10 o 
  10  10   1       83.01       87.82     35.37 o 
  12  10   1      260.78      235.66     49.29 o 
  14  10   1        3.68       26.87     35.53 o 
  16  10   1       24.39       90.60     40.21 o 
  18  10   1        1.19       -9.45     38.76 o 
  20  10   1      157.56      136.34     41.52 o 
  22  10   1      265.21      356.88     85.67 o 
 -21  11   1       11.98        6.24     37.20 o 
 -19  11   1        2.15      -41.67     46.79 o 
 -17  11   1        3.48      -18.01     39.91 o 
 -15  11   1      124.21      137.91     38.17 o 
 -13  11   1      211.97      201.00     39.29 o 
 -11  11   1     1235.65     1154.02     80.25 o 
  -9  11   1      227.47      253.95     54.08 o 
  -7  11   1        6.73       -3.41     30.72 o 
  -5  11   1      755.49      733.53     82.41 o 
  -3  11   1      290.30      370.15     40.36 o 
  -1  11   1      977.82      973.56     75.26 o 
   1  11   1      559.30      541.60     59.56 o 
   3  11   1      497.77      512.39     50.96 o 
   5  11   1      414.48      378.47     45.73 o 
   7  11   1       96.47       93.14     62.57 o 
   9  11   1      201.65      158.29     76.82 o 
  11  11   1      105.86       66.49     34.48 o 
  13  11   1       11.27       17.37     42.08 o 
  15  11   1       25.34       20.11     34.68 o 
  17  11   1       22.22        7.63     32.82 o 
  19  11   1        0.63      -31.58     31.58 o 
 -16  12   1      182.13      275.29     49.18 o 
 -14  12   1      529.77      810.31     72.89 o 
 -12  12   1       40.80       51.13     45.02 o 
 -10  12   1       33.74      101.78     40.18 o 
  -8  12   1       60.60       -2.36     33.83 o 
  -6  12   1      205.53      253.22     48.03 o 
  -4  12   1      212.17      268.15     44.10 o 
  -2  12   1       90.80       49.90     34.54 o 
   0  12   1      159.91      136.36     40.07 o 
   2  12   1       43.82       75.81     50.70 o 
   4  12   1      222.34      226.81     43.25 o 
   6  12   1      195.84      121.79     40.24 o 
   8  12   1      182.84      241.58     48.92 o 
  10  12   1      182.17      349.40     51.84 o 
  12  12   1        6.08       41.88     50.77 o 
  14  12   1      396.68      498.19     61.30 o 
 -11  13   1       53.29        6.30     44.19 o 
  -9  13   1       80.34      190.57     50.65 o 
  -7  13   1       35.67       41.12     44.41 o 
  -5  13   1      871.07     1032.72     99.86 o 
  -3  13   1      158.42      208.43     86.21 o 
  -1  13   1       26.90       38.39     52.16 o 
   1  13   1       83.34       71.68     63.02 o 
   3  13   1        7.51       37.20     40.71 o 
   5  13   1        0.16       30.74     53.96 o 
   7  13   1       36.64       59.05     43.47 o 
   9  13   1       44.46       55.52     41.65 o 
 -36   0   2      155.04      101.06     95.10 o 
 -34   0   2      214.39      183.96    107.31 o 
 -32   0   2        0.31      -19.30     68.13 o 
 -30   0   2     1172.19      990.76    151.88 o 
 -28   0   2      789.62      724.02     86.01 o 
 -26   0   2     1322.84     1129.40    103.90 o 
 -24   0   2     7816.23     7931.95    149.15 o 
 -22   0   2     5719.77     5528.26    116.77 o 
 -20   0   2       40.76       34.92     24.11 o 
 -18   0   2     3178.22     3499.04     83.18 o 
 -16   0   2      365.43      289.50     30.10 o 
 -14   0   2     5281.25     5003.85     96.85 o 
 -12   0   2     2650.44     2515.75    103.37 o 
 -10   0   2    10160.05     9977.86    136.74 o 
  -8   0   2       52.09        4.37     12.36 o 
  -6   0   2    11561.52    12060.94    148.32 o 
  -4   0   2    27654.58    27582.57    261.64 o 
  -2   0   2       88.26       75.35     12.58 o 
   0   0   2      237.73      138.30      9.99 o 
   2   0   2    22082.07    20921.13    205.89 o 
   4   0   2    31245.04    31386.26    246.83 o 
   6   0   2     1593.84     1716.16     43.80 o 
   8   0   2     5065.80     5158.10    112.90 o 
  10   0   2    37653.25    41954.38    417.67 o 
  12   0   2    67197.91    72949.62    637.22 o 
  14   0   2    13601.73    13064.85    172.03 o 
  16   0   2    12190.67    12322.11    174.34 o 
  18   0   2     3227.04     3039.48     89.83 o 
  20   0   2      554.54      559.76     78.07 o 
  22   0   2     3066.20     2805.85     96.39 o 
  24   0   2      575.52      595.18     70.77 o 
  26   0   2       89.21       96.42     44.94 o 
  28   0   2      113.33      233.07     97.66 o 
  32   0   2      335.76      262.88    120.93 o 
  34   0   2     1772.87     2297.76    242.15 o 
 -37   1   2       51.58       16.45     73.75 o 
 -35   1   2        3.70      201.78     82.74 o 
 -33   1   2      511.80      523.34     92.84 o 
 -31   1   2     2094.17     1940.72    113.77 o 
 -29   1   2      200.93      243.29     52.55 o 
 -27   1   2      105.22      100.84     36.24 o 
 -25   1   2     3459.15     3485.34     72.13 o 
 -23   1   2       33.56       -7.98     17.84 o 
 -21   1   2      248.52      259.80     25.64 o 
 -19   1   2     1380.90     1465.07     42.80 o 
 -17   1   2    12139.38    12532.51    114.62 o 
 -15   1   2     3705.25     3554.36     53.87 o 
 -13   1   2      304.21      336.06     19.69 o 
 -11   1   2      255.77      223.12     15.51 o 
  -9   1   2    77616.20    76467.27    400.98 o 
  -7   1   2   273659.13   280977.50   1315.99 o 
  -5   1   2    20135.78    19813.82    127.12 o 
  -3   1   2      228.22      347.09     12.88 o 
  -1   1   2     6548.11     6913.91     74.11 o 
   1   1   2     1011.27      892.61     15.04 o 
   3   1   2    26378.46    26303.95    186.12 o 
   5   1   2    37090.48    38349.01    278.06 o 
   7   1   2       88.28       87.58     12.12 o 
   9   1   2     3933.59     3774.37     51.79 o 
  11   1   2       91.49       62.57     15.19 o 
  13   1   2     2226.54     2551.69     49.94 o 
  15   1   2     2389.29     2306.38     50.50 o 
  17   1   2     1182.73     1233.61     44.34 o 
  19   1   2     2029.26     2077.58     55.09 o 
  21   1   2        0.51       15.09     24.49 o 
  23   1   2      110.13       49.92     23.58 o 
  25   1   2       29.52        7.60     24.42 o 
  27   1   2      183.99      206.19     63.99 o 
  29   1   2      171.13      191.72     66.63 o 
  31   1   2       85.61      196.51     72.42 o 
  33   1   2      176.09       63.66    110.15 o 
 -36   2   2      215.35      238.28     89.22 o 
 -34   2   2        3.47        9.74     98.51 o 
 -32   2   2      637.78      634.63     75.97 o 
 -30   2   2        3.32       48.85     45.40 o 
 -28   2   2      113.56      136.38     49.16 o 
 -26   2   2      484.28      534.07     64.27 o 
 -24   2   2      664.81      592.95     37.50 o 
 -22   2   2      666.16      763.33     44.54 o 
 -20   2   2      885.89      831.91     37.51 o 
 -18   2   2       82.53      142.92     19.11 o 
 -16   2   2     3264.71     3265.61     55.10 o 
 -14   2   2     1028.37     1034.65     32.71 o 
 -12   2   2      855.47      767.18     26.81 o 
 -10   2   2     2357.30     2437.67     42.77 o 
  -8   2   2     4578.77     4398.51     56.86 o 
  -6   2   2     3456.35     3170.40     46.30 o 
  -4   2   2     1421.27     1298.37     29.75 o 
  -2   2   2    59253.61    62102.43    318.99 o 
   0   2   2     3311.74     3413.63     40.23 o 
   2   2   2      604.63      656.56     24.95 o 
   4   2   2     1142.92      929.82     31.51 o 
   6   2   2     1172.52     1001.11     35.13 o 
   8   2   2    12205.70    12875.61    133.80 o 
  10   2   2    11992.73    11799.54    134.18 o 
  12   2   2     9967.89    10780.92    119.72 o 
  14   2   2     2475.27     2477.24     50.14 o 
  16   2   2     2362.14     2147.69     50.12 o 
  18   2   2     2031.06     1856.81     51.56 o 
  20   2   2       28.94        9.25     23.09 o 
  22   2   2       47.64       72.19     26.01 o 
  24   2   2       37.93        9.44     24.43 o 
  26   2   2       66.54       75.66     30.11 o 
  28   2   2       87.67      151.18     61.86 o 
  30   2   2       58.15       52.78     68.13 o 
  32   2   2       88.44      218.59     76.51 o 
 -35   3   2        4.41      -32.78     70.08 o 
 -33   3   2        0.14       -7.86     50.26 o 
 -31   3   2       44.87       78.15     47.82 o 
 -29   3   2        5.68      -32.17     40.47 o 
 -27   3   2      148.46      104.09     57.43 o 
 -25   3   2     2514.54     2487.50     74.85 o 
 -23   3   2       84.93       37.69     25.83 o 
 -21   3   2     4643.91     4553.63     77.43 o 
 -19   3   2     1665.75     1498.56     46.20 o 
 -17   3   2     2165.11     2099.18     60.52 o 
 -15   3   2     2110.32     2133.66     54.34 o 
 -13   3   2      170.33      188.71     24.41 o 
 -11   3   2    16961.05    18551.71    152.67 o 
  -9   3   2     1684.48     1683.19     39.30 o 
  -7   3   2     4614.32     4475.15     69.28 o 
  -5   3   2    17991.12    19242.39    149.01 o 
  -3   3   2    12763.28    13078.37    103.23 o 
  -1   3   2     1339.43     1360.03     31.02 o 
   1   3   2    13626.49    13252.84    103.12 o 
   3   3   2    12391.53    12794.85    105.06 o 
   5   3   2        1.30       13.22     13.99 o 
   7   3   2    11397.13    10980.08    126.12 o 
   9   3   2     8927.52     9074.75    117.96 o 
  11   3   2     6049.85     6214.84    100.80 o 
  13   3   2     7556.93     7295.67    114.89 o 
  15   3   2      572.02      628.39     40.34 o 
  17   3   2     1685.24     1536.35     68.87 o 
  19   3   2      203.74      207.50     32.95 o 
  21   3   2     2842.46     2830.19     78.94 o 
  23   3   2     1316.40     1432.38     85.18 o 
  25   3   2      134.51      148.49     33.34 o 
  27   3   2       49.71      -42.12     42.12 o 
  29   3   2      337.03      269.45     63.16 o 
  31   3   2      280.00      276.07     86.73 o 
  33   3   2      128.43      157.10     89.38 o 
 -36   4   2       14.41      -33.62    100.80 o 
 -34   4   2        1.12       32.47     56.62 o 
 -32   4   2      845.80      790.44     87.74 o 
 -30   4   2        1.09      -30.46     51.88 o 
 -28   4   2      134.40       90.15     48.65 o 
 -26   4   2        6.57      -21.90     38.67 o 
 -24   4   2     7158.28     7149.85    120.68 o 
 -22   4   2     3092.95     2596.65     74.86 o 
 -20   4   2      567.42      512.11     35.19 o 
 -18   4   2     3321.61     3515.88     65.47 o 
 -16   4   2     4037.84     3991.56     72.09 o 
 -14   4   2      248.64      262.02     24.70 o 
 -12   4   2     4529.96     4682.38     73.14 o 
 -10   4   2     7215.44     6792.83     91.72 o 
  -8   4   2     8761.24     9776.45    107.36 o 
  -6   4   2     2017.14     1935.06     46.82 o 
  -4   4   2      568.83      540.59     26.99 o 
  -2   4   2      541.27      604.35     34.75 o 
   0   4   2     9968.98    10252.18     96.86 o 
   2   4   2    22161.85    22937.58    163.60 o 
   4   4   2    24919.92    27264.03    185.11 o 
   6   4   2      228.59      316.11     29.87 o 
   8   4   2     3338.20     3421.13     74.98 o 
  10   4   2      133.28      122.96     28.47 o 
  12   4   2     7565.92     7549.35    132.30 o 
  14   4   2       84.55       97.01     26.87 o 
  16   4   2      345.20      334.15     38.86 o 
  18   4   2     1524.64     1434.80     63.03 o 
  20   4   2      120.62      100.11     28.57 o 
  22   4   2      707.39      742.61     56.21 o 
  24   4   2       44.18       49.58     26.12 o 
  26   4   2      100.51       40.53     30.14 o 
  28   4   2       46.78       -0.92     48.57 o 
  30   4   2      459.54      523.91     80.68 o 
  32   4   2      258.73      492.26    100.04 o 
 -35   5   2       33.08      153.23     72.82 o 
 -33   5   2       10.96       47.34     62.20 o 
 -31   5   2      503.16      620.98    103.88 o 
 -29   5   2       52.26      120.93     49.42 o 
 -27   5   2      215.70      176.37     54.33 o 
 -25   5   2        3.52      -26.57     26.57 o 
 -23   5   2     1097.91     1129.99     59.40 o 
 -21   5   2        0.96       19.26     23.93 o 
 -19   5   2     2767.64     2474.35     75.91 o 
 -17   5   2      150.86      227.36     27.24 o 
 -15   5   2      554.45      485.59     33.13 o 
 -13   5   2     3176.52     3176.98     65.63 o 
 -11   5   2     5232.28     5291.08     97.44 o 
  -9   5   2     6135.96     7159.52     97.74 o 
  -7   5   2     3354.25     3429.21     77.93 o 
  -5   5   2     1455.33     1453.26     42.55 o 
  -3   5   2      145.87      151.37     19.74 o 
  -1   5   2     1159.89     1184.20     39.69 o 
   1   5   2      100.25      143.98     19.46 o 
   3   5   2     1180.88     1215.79     58.60 o 
   5   5   2     4158.39     4403.61     66.73 o 
   7   5   2     2780.92     3119.08     58.97 o 
   9   5   2      290.81      325.42     45.03 o 
  11   5   2      502.99      557.65     59.41 o 
  13   5   2     3438.41     3491.80     87.91 o 
  15   5   2      977.56     1031.62     60.22 o 
  17   5   2        2.38       15.44     26.94 o 
  19   5   2      360.94      258.59     34.90 o 
  21   5   2     1124.69      964.42     59.26 o 
  23   5   2      597.77      598.79     52.05 o 
  25   5   2     1207.17     1155.46     69.24 o 
  27   5   2      229.75      213.37     64.42 o 
  29   5   2      254.68      190.60     79.60 o 
  31   5   2       29.57       39.04    108.23 o 
 -34   6   2        4.81       51.44     70.43 o 
 -32   6   2        0.24       -7.64     56.72 o 
 -30   6   2      148.78      161.49     59.65 o 
 -28   6   2        0.19      -23.44     59.86 o 
 -26   6   2      187.55      195.82     55.66 o 
 -24   6   2      728.19      747.76     53.51 o 
 -22   6   2      192.94      276.43     34.94 o 
 -20   6   2     3214.82     3227.49    112.32 o 
 -18   6   2     1315.77     1357.84     70.56 o 
 -16   6   2     1266.99     1150.40     60.91 o 
 -14   6   2      111.52       78.62     23.23 o 
 -12   6   2        3.72       19.49     18.30 o 
 -10   6   2      578.08      576.14     37.41 o 
  -8   6   2     4811.58     4606.05     96.09 o 
  -6   6   2       77.20       86.76     19.69 o 
  -4   6   2     1113.75     1185.38     44.31 o 
  -2   6   2     3639.07     3696.30     69.59 o 
   0   6   2     1446.15     1637.17     47.68 o 
   2   6   2     2574.42     2514.59     56.12 o 
   4   6   2      252.50      257.51     25.38 o 
   6   6   2     2925.44     2780.96     58.55 o 
   8   6   2     1739.82     1687.83     55.66 o 
  10   6   2     1746.07     1893.41     82.16 o 
  12   6   2     1643.46     1670.06     72.29 o 
  14   6   2      306.66      300.78     39.87 o 
  16   6   2      316.70      257.49     38.35 o 
  18   6   2      322.18      291.68     41.30 o 
  20   6   2       28.85       27.79     24.95 o 
  22   6   2      197.82      194.56     39.44 o 
  24   6   2      825.48      934.62     64.30 o 
  26   6   2      339.14      301.51     86.54 o 
  28   6   2       61.48      180.35     64.42 o 
  30   6   2      802.34      966.00    134.91 o 
 -31   7   2        9.56      -54.88     54.88 o 
 -29   7   2        5.45       -0.36     51.56 o 
 -27   7   2       64.60       84.49     47.99 o 
 -25   7   2       20.81       35.92     34.12 o 
 -23   7   2      122.60      114.60     27.30 o 
 -21   7   2      512.46      421.57     60.73 o 
 -19   7   2      899.08      757.51     58.33 o 
 -17   7   2      333.01      253.51     38.09 o 
 -15   7   2      882.48      816.89     56.78 o 
 -13   7   2       61.12       36.76     21.44 o 
 -11   7   2      193.82      137.83     24.11 o 
  -9   7   2      265.97      268.89     30.48 o 
  -7   7   2        1.25       -6.04     17.10 o 
  -5   7   2      754.20      796.77     42.06 o 
  -3   7   2     2511.63     2194.39     63.52 o 
  -1   7   2      627.97      620.15     38.53 o 
   1   7   2      211.55      165.17     24.41 o 
   3   7   2    10497.76    10331.78    123.95 o 
   5   7   2      426.17      499.81     34.24 o 
   7   7   2      194.69      204.88     27.05 o 
   9   7   2      871.18      942.12     59.13 o 
  11   7   2      237.98      236.40     36.25 o 
  13   7   2      284.60      349.26     42.47 o 
  15   7   2      186.64      224.50     39.09 o 
  17   7   2       43.62       10.90     28.62 o 
  19   7   2       20.27      -24.42     36.47 o 
  21   7   2        6.23       44.01     33.84 o 
  23   7   2      346.45      403.89     47.92 o 
  25   7   2      706.07      695.81     60.16 o 
  27   7   2     1812.22     2211.17    209.50 o 
 -30   8   2        2.69      -14.05     59.51 o 
 -28   8   2       10.96       69.29     51.67 o 
 -26   8   2       37.54       36.51     48.05 o 
 -24   8   2       92.38      211.19     36.54 o 
 -22   8   2        0.44       33.98     27.38 o 
 -20   8   2      129.96      153.37     34.30 o 
 -18   8   2        0.08      -21.89     24.06 o 
 -16   8   2     1120.31     1207.36     71.00 o 
 -14   8   2       19.47       39.01     23.64 o 
 -12   8   2        0.13      -16.04     23.19 o 
 -10   8   2      448.65      449.38     40.38 o 
  -8   8   2     1897.23     1928.72     69.04 o 
  -6   8   2      944.13     1004.08     55.50 o 
  -4   8   2     1401.08     1349.98     62.02 o 
  -2   8   2      622.31      550.47     40.69 o 
   0   8   2       86.16      111.72     31.78 o 
   2   8   2     1123.58     1167.57     52.83 o 
   4   8   2     1739.96     1800.70     61.84 o 
   6   8   2       55.56       69.79     24.71 o 
   8   8   2      921.96      906.87     63.04 o 
  10   8   2       15.12       76.86     29.46 o 
  12   8   2       50.50       54.93     29.75 o 
  14   8   2     1243.70      957.83     67.14 o 
  16   8   2        6.23       -6.20     25.63 o 
  18   8   2        2.83        7.63     30.51 o 
  20   8   2      189.40      291.90     47.51 o 
  22   8   2        0.87        2.16     30.12 o 
  24   8   2        5.85      -31.79     31.79 o 
  26   8   2        1.05       63.09     52.01 o 
 -27   9   2      465.82      538.88    109.75 o 
 -25   9   2      629.22      703.45     68.19 o 
 -23   9   2       30.92       14.14     36.71 o 
 -21   9   2       15.59       52.48     54.45 o 
 -19   9   2       39.31       38.15     30.11 o 
 -17   9   2        5.53       20.69     25.32 o 
 -15   9   2      598.98      586.00     74.41 o 
 -13   9   2      678.32      691.14     58.13 o 
 -11   9   2      261.12      250.99     71.79 o 
  -9   9   2      339.37      419.29     42.49 o 
  -7   9   2     1251.06     1253.77     59.08 o 
  -5   9   2      354.28      392.86     45.90 o 
  -3   9   2     4084.53     3584.84     83.64 o 
  -1   9   2     5563.04     5297.44    100.82 o 
   1   9   2     2489.52     2417.82     73.51 o 
   3   9   2      178.08      113.13     27.06 o 
   5   9   2        5.18        8.88     30.91 o 
   7   9   2     1581.01     1434.99    143.90 o 
   9   9   2     1070.45     1069.04     71.62 o 
  11   9   2        5.18       27.79     29.88 o 
  13   9   2      145.61      119.71     45.11 o 
  15   9   2      306.17      168.96     39.73 o 
  17   9   2      281.60      361.88     49.85 o 
  19   9   2        0.28       -2.13     30.33 o 
  21   9   2       53.02       19.83     54.44 o 
  23   9   2      130.64      113.89     67.08 o 
 -24  10   2       18.98       39.13     75.00 o 
 -22  10   2        8.58      -32.88     32.88 o 
 -20  10   2       23.39      -48.63     48.63 o 
 -18  10   2       10.25      -29.68     46.02 o 
 -16  10   2       66.73       15.24     44.13 o 
 -14  10   2     1512.64     1380.79     84.14 o 
 -12  10   2       93.80      110.11     36.99 o 
 -10  10   2      236.88      248.53     39.71 o 
  -8  10   2       45.33       77.60     45.13 o 
  -6  10   2       86.01       88.52     28.04 o 
  -4  10   2      111.65       88.70     27.89 o 
  -2  10   2     1655.61     1489.39     67.49 o 
   0  10   2     1679.26     1510.95     67.21 o 
   2  10   2       25.92       -2.91     29.05 o 
   4  10   2       22.53        5.51     25.87 o 
   6  10   2     1200.05     1184.14     70.70 o 
   8  10   2      487.71      516.72     56.61 o 
  10  10   2        2.81      -31.22     31.22 o 
  12  10   2      445.97      414.57     53.41 o 
  14  10   2      254.65      327.96     49.41 o 
  16  10   2      120.90      122.34     37.13 o 
  18  10   2       90.60       31.88     34.59 o 
  20  10   2        0.04      -18.16     31.65 o 
  22  10   2       25.12      -41.12     43.26 o 
 -21  11   2       15.66        5.46     40.42 o 
 -19  11   2      123.17      134.43     39.86 o 
 -17  11   2        4.25       -1.61     30.78 o 
 -15  11   2        5.56       20.26     34.23 o 
 -13  11   2       16.53       59.85     33.66 o 
 -11  11   2      314.82      324.82     53.23 o 
  -9  11   2      333.17      285.45     56.78 o 
  -7  11   2      212.23      322.11     50.03 o 
  -5  11   2      133.45      140.60     31.86 o 
  -3  11   2        2.00       11.27     31.36 o 
  -1  11   2      126.66       73.22     29.05 o 
   1  11   2       64.14       17.51     27.48 o 
   3  11   2       18.55       45.16     30.92 o 
   5  11   2        0.11      -24.75     30.47 o 
   7  11   2       20.95        6.91     34.83 o 
   9  11   2       88.03      164.18     38.52 o 
  11  11   2       63.48       47.33     31.77 o 
  13  11   2       82.61       29.84     33.03 o 
  15  11   2       76.12      121.80     39.05 o 
  17  11   2        5.79      -32.81     39.34 o 
 -18  12   2        2.92       11.09     36.66 o 
 -16  12   2       41.03       49.99     52.33 o 
 -14  12   2       37.73       16.49     41.58 o 
 -12  12   2        9.05      126.38     52.74 o 
 -10  12   2       48.67       86.04     40.57 o 
  -8  12   2       99.64      160.24     41.92 o 
  -6  12   2        5.45       21.85     36.29 o 
  -4  12   2      327.68      333.68     46.90 o 
  -2  12   2       49.31       80.79     43.14 o 
   0  12   2       50.48       73.54     37.98 o 
   2  12   2      119.73       72.60     42.43 o 
   4  12   2       43.62        1.41     30.50 o 
   6  12   2        9.28       17.28     44.46 o 
   8  12   2      113.38      149.49     59.78 o 
  10  12   2       88.30      209.17     49.41 o 
  12  12   2        2.47       29.26     35.65 o 
  14  12   2       30.95       -4.98     37.20 o 
 -11  13   2        9.88       77.65     48.02 o 
  -9  13   2      702.29      788.31     79.59 o 
  -7  13   2      167.89      309.66     57.83 o 
  -5  13   2       18.62       44.23     51.75 o 
  -3  13   2        7.55       50.54     46.31 o 
  -1  13   2      991.80     1068.77    104.36 o 
   1  13   2        2.29      -23.87     39.80 o 
   3  13   2       19.90      -43.27     54.70 o 
   5  13   2       56.54       26.79     37.44 o 
   7  13   2      486.00      608.05     68.90 o 
 -37   1   3       77.32      129.02     77.47 o 
 -35   1   3       38.27      -34.60     73.53 o 
 -33   1   3      751.48      768.41    104.02 o 
 -31   1   3      435.97      319.40     59.17 o 
 -29   1   3      954.56      938.59     82.02 o 
 -27   1   3        1.25      -16.40     30.88 o 
 -25   1   3       48.31        3.44     29.65 o 
 -23   1   3       38.23       36.03     19.24 o 
 -21   1   3      402.76      482.97     29.53 o 
 -19   1   3     4457.86     4652.33     67.20 o 
 -17   1   3        2.27       -5.85     12.44 o 
 -15   1   3     3580.08     3280.65     49.48 o 
 -13   1   3     4673.04     4635.60     54.44 o 
 -11   1   3    11967.99    11794.77     89.24 o 
  -9   1   3    12505.66    12029.47     85.82 o 
  -7   1   3    65234.27    65131.03    366.18 o 
  -5   1   3   132951.28   139772.05    667.78 o 
  -3   1   3    31463.40    31988.79    191.88 o 
  -1   1   3    16500.48    17671.97    120.06 o 
   1   1   3    46512.88    46326.27    327.30 o 
   3   1   3    15200.99    15935.39    116.12 o 
   5   1   3     1157.42     1143.63     28.64 o 
   7   1   3    20668.02    19636.53    135.99 o 
   9   1   3     1028.14      951.93     30.51 o 
  11   1   3      875.02      900.22     32.28 o 
  13   1   3     7870.72     7589.12     88.36 o 
  15   1   3      516.01      575.55     32.36 o 
  17   1   3     3685.45     3802.66     69.78 o 
  19   1   3       32.96       59.15     24.01 o 
  21   1   3      467.97      392.40     39.89 o 
  23   1   3      168.00      133.95     30.46 o 
  25   1   3      906.72      903.25     83.71 o 
  27   1   3        0.73      -60.18     60.18 o 
  29   1   3      270.03      362.13     75.30 o 
  31   1   3      137.50      216.64     80.83 o 
 -38   2   3      362.18      310.02     89.94 o 
 -36   2   3       92.21       60.99     67.94 o 
 -34   2   3       90.54      137.66     55.03 o 
 -32   2   3      179.31      169.65     52.88 o 
 -30   2   3      276.57      363.59     63.12 o 
 -28   2   3     1695.93     1640.26    100.58 o 
 -26   2   3        5.61      -16.87     31.56 o 
 -24   2   3     1687.56     1682.23     84.46 o 
 -22   2   3      206.56      194.78     24.34 o 
 -20   2   3      179.90      127.84     21.28 o 
 -18   2   3      875.41      913.27     34.30 o 
 -16   2   3      519.15      640.97     27.99 o 
 -14   2   3     1272.13     1259.44     33.92 o 
 -12   2   3     1478.00     1255.63     31.13 o 
 -10   2   3      635.96      569.44     21.93 o 
  -8   2   3     3515.92     3153.27     46.49 o 
  -6   2   3     3487.10     3096.34     52.76 o 
  -4   2   3    12326.38    11640.66     97.35 o 
  -2   2   3      257.44      319.65     16.17 o 
   0   2   3     3493.30     3290.54     40.60 o 
   2   2   3     3301.43     3058.96     46.45 o 
   4   2   3     1490.83     1404.45     38.40 o 
   6   2   3    11506.03    11325.01    124.52 o 
   8   2   3    14085.71    13827.90    145.06 o 
  10   2   3       32.80       30.38     18.90 o 
  12   2   3    19779.81    20772.45    183.59 o 
  14   2   3     4450.95     4485.34     85.62 o 
  16   2   3      253.81      281.58     25.97 o 
  18   2   3     9694.12     9460.74    151.31 o 
  20   2   3     1202.06     1288.72     60.83 o 
  22   2   3        0.01      -22.60     22.60 o 
  24   2   3      324.15      259.24     37.37 o 
  26   2   3      539.85      607.03     56.15 o 
  28   2   3      574.26      618.69     91.99 o 
  30   2   3      312.17      382.02     80.64 o 
  32   2   3       54.77      -35.02     70.84 o 
 -37   3   3      171.09       95.40    107.31 o 
 -35   3   3      122.36      146.95     64.52 o 
 -33   3   3      522.84      558.30     78.19 o 
 -31   3   3       40.98      109.91     49.82 o 
 -29   3   3      180.05      133.54     55.98 o 
 -27   3   3      819.83      743.26     75.84 o 
 -25   3   3      259.72      322.36     43.95 o 
 -23   3   3     2200.80     2372.11     60.23 o 
 -21   3   3      253.71      269.97     26.91 o 
 -19   3   3      752.02      731.20     35.20 o 
 -17   3   3        9.01       14.29     14.15 o 
 -15   3   3     2394.37     2289.42     47.00 o 
 -13   3   3      539.26      643.56     38.15 o 
 -11   3   3        1.23        3.89     12.50 o 
  -9   3   3      645.77      582.76     31.43 o 
  -7   3   3       44.90       35.45     14.57 o 
  -5   3   3     8999.31     8909.47     91.31 o 
  -3   3   3      823.07      868.93     26.73 o 
  -1   3   3     7246.42     7834.12     74.95 o 
   1   3   3     6916.75     6225.74     65.48 o 
   3   3   3     6813.03     6997.84     82.93 o 
   5   3   3     4297.59     4141.29     72.57 o 
   7   3   3     3821.79     4003.46    120.88 o 
   9   3   3      631.37      683.14     50.84 o 
  11   3   3    13713.05    13679.16    160.51 o 
  13   3   3     1962.54     1911.64     62.37 o 
  15   3   3     3887.85     3681.89     90.57 o 
  17   3   3     4965.75     4611.44     92.78 o 
  19   3   3     1612.64     1607.56     65.56 o 
  21   3   3      176.62      131.76     30.40 o 
  23   3   3       61.43       65.25     27.37 o 
  25   3   3        8.31      -20.91     26.90 o 
  27   3   3      226.36      136.77     56.17 o 
  29   3   3      581.33      664.24     96.06 o 
  31   3   3      157.44      148.29     76.11 o 
 -36   4   3       41.09       26.91     76.63 o 
 -34   4   3       14.15       25.77     79.68 o 
 -32   4   3      224.76      112.17     57.27 o 
 -30   4   3      292.82      374.04     65.23 o 
 -28   4   3      224.80      157.08     52.40 o 
 -26   4   3      142.63       51.72     57.92 o 
 -24   4   3      835.04      787.15     49.15 o 
 -22   4   3       53.25       61.64     26.50 o 
 -20   4   3     5371.74     5167.40     82.01 o 
 -18   4   3      120.51      178.21     21.65 o 
 -16   4   3     3541.07     3631.96     89.71 o 
 -14   4   3     3366.56     3317.77     64.06 o 
 -12   4   3       46.16       52.28     16.34 o 
 -10   4   3      171.41      214.67     22.36 o 
  -8   4   3    20812.25    22032.19    180.23 o 
  -6   4   3     3381.14     3471.27     61.29 o 
  -4   4   3      195.09      190.03     21.90 o 
  -2   4   3        2.73       -2.20     12.63 o 
   0   4   3    13248.78    13712.46    117.20 o 
   2   4   3     3374.15     3373.96     53.45 o 
   4   4   3    31355.63    33402.04    244.20 o 
   6   4   3     9400.47     9758.38    127.56 o 
   8   4   3      484.03      515.70     37.92 o 
  10   4   3       11.15       42.23     21.39 o 
  12   4   3     2224.31     2222.99     68.15 o 
  14   4   3       46.98       63.57     26.55 o 
  16   4   3     9143.78     8985.84    132.07 o 
  18   4   3     1606.19     1530.96     66.07 o 
  20   4   3      318.33      385.07     40.64 o 
  22   4   3        2.50      -24.18     24.18 o 
  24   4   3        2.20        8.33     28.99 o 
  26   4   3      725.48      920.57     63.39 o 
  28   4   3       31.15       92.87     54.70 o 
  30   4   3        3.25      -43.04     65.92 o 
 -35   5   3      280.13      247.75    106.54 o 
 -33   5   3        8.76      -64.06     72.09 o 
 -31   5   3      796.11      791.05     88.67 o 
 -29   5   3     1403.68     1292.53    105.86 o 
 -27   5   3      119.63      123.92     52.14 o 
 -25   5   3      811.81      756.68     60.00 o 
 -23   5   3      166.12      100.05     28.21 o 
 -21   5   3     3059.19     3073.16     77.97 o 
 -19   5   3      357.49      355.53     29.87 o 
 -17   5   3      294.15      289.74     39.80 o 
 -15   5   3      977.88      927.22     57.58 o 
 -13   5   3     2290.29     2405.33     58.35 o 
 -11   5   3     6728.83     7390.06    102.17 o 
  -9   5   3      992.33     1014.93     57.69 o 
  -7   5   3     6508.87     6318.67     91.65 o 
  -5   5   3    13273.67    13597.35    140.32 o 
  -3   5   3     5907.20     6242.99     81.86 o 
  -1   5   3      237.88      327.12     25.09 o 
   1   5   3     4776.50     4939.99     71.39 o 
   3   5   3      154.62      156.01     19.77 o 
   5   5   3    10579.39    11713.73    139.04 o 
   7   5   3     5120.16     4689.31     93.47 o 
   9   5   3       79.77       71.60     23.96 o 
  11   5   3     4754.59     4649.59    113.79 o 
  13   5   3    12190.43    11904.56    201.02 o 
  15   5   3       30.84       -4.41     24.67 o 
  17   5   3      856.67      896.58     72.44 o 
  19   5   3       88.36       88.14     27.51 o 
  21   5   3       45.18      121.40     30.88 o 
  23   5   3      615.87      531.66     52.16 o 
  25   5   3       79.90       57.09     32.87 o 
  27   5   3      115.10      131.94     57.56 o 
  29   5   3        8.16        0.36     68.19 o 
 -34   6   3       89.25      132.86     71.26 o 
 -32   6   3        5.62       22.24     61.17 o 
 -30   6   3       41.13       15.09     46.82 o 
 -28   6   3       21.75       55.78     42.26 o 
 -26   6   3       92.82       93.29     60.80 o 
 -24   6   3      497.90      542.38     45.97 o 
 -22   6   3     3455.52     3289.73     84.97 o 
 -20   6   3       32.10       16.64     35.49 o 
 -18   6   3       77.10       69.22     27.61 o 
 -16   6   3       39.88       36.31     19.12 o 
 -14   6   3     1257.92     1263.58     60.63 o 
 -12   6   3     1049.44     1063.20     63.06 o 
 -10   6   3     1008.29     1059.87     47.83 o 
  -8   6   3       69.45       39.62     18.57 o 
  -6   6   3     3298.28     3012.29    107.56 o 
  -4   6   3       30.32       33.40     16.61 o 
  -2   6   3       22.92       24.24     15.38 o 
   0   6   3     4221.22     4364.16     86.44 o 
   2   6   3     6128.28     7201.54     98.45 o 
   4   6   3      532.45      477.13     30.90 o 
   6   6   3     1357.00     1480.52     57.82 o 
   8   6   3      231.87      284.39     34.26 o 
  10   6   3     1564.21     1475.91    105.55 o 
  12   6   3     1220.83     1131.68     63.89 o 
  14   6   3      406.08      389.00     44.29 o 
  16   6   3       22.41        9.37     26.41 o 
  18   6   3        0.47       22.26     28.74 o 
  20   6   3       53.67       61.32     28.98 o 
  22   6   3        7.07       29.19     37.34 o 
  24   6   3        2.41       82.11     31.84 o 
  26   6   3        0.66      -15.92     65.68 o 
  28   6   3       22.22       62.62    101.77 o 
 -33   7   3      207.69      291.85     79.50 o 
 -31   7   3       41.12       -7.38     79.49 o 
 -29   7   3        2.23      -16.04     41.27 o 
 -27   7   3      424.64      415.48     89.90 o 
 -25   7   3      147.58      158.17     38.22 o 
 -23   7   3       26.58       69.60     25.83 o 
 -21   7   3     2241.17     2107.77     82.73 o 
 -19   7   3      278.96      238.15     37.66 o 
 -17   7   3      105.47       92.63     35.05 o 
 -15   7   3      270.20      296.33     33.82 o 
 -13   7   3        0.59       -9.97     17.85 o 
 -11   7   3      200.70      156.91     26.87 o 
  -9   7   3     3772.43     3805.55     83.19 o 
  -7   7   3      172.09      182.17     25.50 o 
  -5   7   3       18.04      -16.83     16.83 o 
  -3   7   3       85.86      121.99     24.79 o 
  -1   7   3     2879.81     2655.00     63.25 o 
   1   7   3       10.10       31.52     19.18 o 
   3   7   3     8007.53     8264.43    109.79 o 
   5   7   3        2.25      -16.71     16.71 o 
   7   7   3       47.70       40.54     24.70 o 
   9   7   3     1994.68     1783.76     75.30 o 
  11   7   3       15.93       49.21     27.80 o 
  13   7   3      511.68      584.27     53.16 o 
  15   7   3       22.45       34.53     28.62 o 
  17   7   3      177.77      188.86     39.28 o 
  19   7   3       84.53       70.28     34.86 o 
  21   7   3      453.06      448.90     47.87 o 
  23   7   3        6.38       18.85     30.63 o 
  25   7   3       97.65      149.00     43.42 o 
  27   7   3      158.71      111.46    165.50 o 
 -30   8   3     1246.79     1314.16    204.96 o 
 -28   8   3       57.64       51.44     53.70 o 
 -26   8   3       55.36       10.23     42.96 o 
 -24   8   3      106.83       81.95     30.00 o 
 -22   8   3     1503.41     1620.41     83.88 o 
 -20   8   3     2663.36     2620.13    105.95 o 
 -18   8   3      247.24      299.08     54.05 o 
 -16   8   3      162.82      125.24     32.52 o 
 -14   8   3     1737.46     1587.01    104.65 o 
 -12   8   3      174.60      227.87     32.99 o 
 -10   8   3      564.40      518.07     42.05 o 
  -8   8   3     1388.88     1352.66     69.05 o 
  -6   8   3       79.38       92.71     23.87 o 
  -4   8   3     3194.94     3050.91     73.63 o 
  -2   8   3      587.95      516.71     39.94 o 
   0   8   3       36.97       31.21     21.78 o 
   2   8   3     1671.56     1562.80     70.59 o 
   4   8   3     2094.40     2194.84     65.36 o 
   6   8   3      163.14      149.74     30.11 o 
   8   8   3        2.16       14.81     23.69 o 
  10   8   3       28.79       21.20     27.07 o 
  12   8   3       32.39       15.56     25.80 o 
  14   8   3      240.51      233.13     49.42 o 
  16   8   3      269.92      198.14     59.33 o 
  18   8   3      116.14      116.46     38.28 o 
  20   8   3      251.37      217.39     67.28 o 
  22   8   3       72.37      124.35     34.63 o 
  24   8   3      192.44      291.31     53.24 o 
 -29   9   3        0.37      -47.44     56.67 o 
 -27   9   3       58.36       50.62     55.09 o 
 -25   9   3       53.88       72.41     41.63 o 
 -23   9   3        6.12      -19.75     30.54 o 
 -21   9   3       55.02       74.97     35.54 o 
 -19   9   3       19.24       48.55     31.88 o 
 -17   9   3      490.20      415.32     50.20 o 
 -15   9   3      464.60      476.95     51.46 o 
 -13   9   3     2392.81     2358.19     95.96 o 
 -11   9   3      306.01      321.01     49.89 o 
  -9   9   3        3.19       17.96     24.56 o 
  -7   9   3     2167.48     2215.70     78.19 o 
  -5   9   3     3096.46     3217.11     80.21 o 
  -3   9   3     2749.63     2583.01     75.37 o 
  -1   9   3      728.94      758.33     48.59 o 
   1   9   3       34.30       13.06     22.71 o 
   3   9   3       30.74       36.97     24.70 o 
   5   9   3     1548.46     1457.58     72.98 o 
   7   9   3     3330.27     3168.93    100.16 o 
   9   9   3      361.58      308.43     46.81 o 
  11   9   3     1769.11     1803.76     93.54 o 
  13   9   3      110.15      184.71     37.83 o 
  15   9   3      317.68      341.32     47.86 o 
  17   9   3      204.61      167.99     50.17 o 
  19   9   3      178.60      246.15     44.02 o 
  21   9   3        0.51       27.40     40.05 o 
  23   9   3       12.95      121.36     70.23 o 
 -26  10   3       63.78      122.53     55.65 o 
 -24  10   3       12.58       54.17     45.47 o 
 -22  10   3      303.77      294.75     45.14 o 
 -20  10   3      152.63      137.73     36.70 o 
 -18  10   3     1447.82     1398.28     94.04 o 
 -16  10   3     2281.43     1998.09     98.36 o 
 -14  10   3      114.00      203.94     49.17 o 
 -12  10   3        4.83       13.76     39.50 o 
 -10  10   3       25.36       56.78     51.72 o 
  -8  10   3      307.22      270.89     38.92 o 
  -6  10   3      337.15      300.71     41.31 o 
  -4  10   3        0.46      -17.39     22.53 o 
  -2  10   3        3.73      -27.57     27.57 o 
   0  10   3       44.81       48.23     24.99 o 
   2  10   3       37.08       44.22     48.17 o 
   4  10   3     1549.81     1327.96     74.25 o 
   6  10   3        2.75      -16.27     28.26 o 
   8  10   3        9.42       91.04     42.86 o 
  10  10   3      751.62      604.98     59.00 o 
  12  10   3      106.57      150.55     48.32 o 
  14  10   3      555.43      544.39     57.25 o 
  16  10   3       21.13      -29.81     29.81 o 
  18  10   3      107.50      117.30     50.61 o 
  20  10   3        5.78       93.88     55.22 o 
 -23  11   3        2.08       37.90     55.77 o 
 -21  11   3      235.05      281.03     49.85 o 
 -19  11   3      186.30      154.89     43.06 o 
 -17  11   3        7.42      -15.68     51.87 o 
 -15  11   3        0.09       23.76     33.42 o 
 -13  11   3      236.03      283.45     57.19 o 
 -11  11   3      170.77      106.30     39.76 o 
  -9  11   3        6.56       12.62     50.07 o 
  -7  11   3       36.22       61.81    108.13 o 
  -5  11   3       33.09       17.99     25.56 o 
  -3  11   3      100.70       89.23     30.02 o 
  -1  11   3     1159.17     1077.65     70.07 o 
   1  11   3      360.97      298.12     47.79 o 
   3  11   3      228.97      256.03     37.84 o 
   5  11   3       96.99       71.75     32.00 o 
   7  11   3      141.32      161.56     38.08 o 
   9  11   3        4.24       31.82     31.44 o 
  11  11   3        0.65       -5.54     32.68 o 
  13  11   3      122.57       88.41     41.03 o 
  15  11   3      176.42      112.90     64.62 o 
  17  11   3       24.34      -13.55     41.91 o 
 -18  12   3      344.91      295.54     65.02 o 
 -16  12   3       80.35        2.48     64.39 o 
 -14  12   3      110.00      143.79     45.90 o 
 -12  12   3       14.35       43.50    122.56 o 
 -10  12   3      125.08      138.98     47.14 o 
  -8  12   3        1.46        4.26     35.12 o 
  -6  12   3      268.46      277.72     59.67 o 
  -4  12   3       24.38        8.15     34.81 o 
  -2  12   3       38.70       43.05     39.93 o 
   0  12   3       34.06       45.13     34.23 o 
   2  12   3        2.04       15.09     32.73 o 
   4  12   3        1.67      -29.08     29.08 o 
   6  12   3       21.95       45.27     34.62 o 
   8  12   3       47.24      -26.12     79.62 o 
  10  12   3       21.81      105.82     39.92 o 
  12  12   3      239.40      281.26     94.26 o 
 -11  13   3        1.91       26.30     45.35 o 
  -9  13   3       15.35       87.50     46.87 o 
  -7  13   3      168.47      340.32     68.35 o 
  -5  13   3        4.40       32.57     50.90 o 
  -3  13   3       30.39       28.93     45.68 o 
  -1  13   3        8.59       37.72     45.56 o 
   1  13   3       80.63       51.07     51.25 o 
   3  13   3        2.05      -20.79     31.89 o 
   5  13   3        0.15        7.34     39.60 o 
 -38   0   4       14.53      148.76    107.88 o 
 -36   0   4        1.31      147.34     89.99 o 
 -34   0   4       31.21       63.31     81.47 o 
 -32   0   4     1117.69     1139.97    108.97 o 
 -30   0   4       66.29       88.56     51.89 o 
 -28   0   4       23.16       13.11     42.24 o 
 -26   0   4        1.95      -28.77     48.97 o 
 -24   0   4     4149.06     4035.43    110.41 o 
 -22   0   4      102.81      118.08     42.48 o 
 -20   0   4     3643.15     3361.37    108.29 o 
 -18   0   4     4312.38     4003.05     78.98 o 
 -16   0   4    37819.95    39761.68    333.54 o 
 -14   0   4      392.96      323.32     42.03 o 
 -12   0   4   195273.34   197494.63   1674.46 o 
 -10   0   4    78241.70    77663.91    707.89 o 
  -8   0   4    70503.85    72331.68   1376.98 o 
  -6   0   4     3057.06     2387.39     42.48 o 
  -4   0   4    17186.76    17757.62    150.18 o 
  -2   0   4     3244.13     2699.65     34.16 o 
   0   0   4    39233.12    38842.38    379.20 o 
   2   0   4     2425.41     1886.94     59.16 o 
   4   0   4     2038.28     1927.30     65.98 o 
   6   0   4    74207.51    79198.45    723.34 o 
   8   0   4      400.28      361.40     32.05 o 
  10   0   4     3514.97     3682.70     81.46 o 
  12   0   4        1.84      -11.27     46.75 o 
  14   0   4     3131.29     3118.33    106.96 o 
  16   0   4       95.92      116.65     32.04 o 
  18   0   4     2711.98     2646.31    100.11 o 
  20   0   4      858.66      931.93     95.54 o 
  22   0   4      406.86      395.75     64.32 o 
  24   0   4     1093.11      888.29     89.92 o 
  26   0   4       12.48      -39.95     39.95 o 
  28   0   4      877.78      802.54    137.68 o 
  30   0   4      631.37      921.77    160.39 o 
 -39   1   4      212.23      174.69     79.82 o 
 -37   1   4        5.58      -31.95     66.44 o 
 -35   1   4      112.53       60.09     58.77 o 
 -33   1   4      310.57      238.13     54.00 o 
 -31   1   4     1797.18     1719.54    105.74 o 
 -29   1   4      322.65      380.65     48.12 o 
 -27   1   4      137.04      128.32     37.48 o 
 -25   1   4     2664.13     2812.24    163.61 o 
 -23   1   4        1.17       -7.97     15.98 o 
 -21   1   4        1.40      -14.37     14.37 o 
 -19   1   4     1173.58     1164.42     35.60 o 
 -17   1   4     8690.68     8901.79     86.35 o 
 -15   1   4      256.62      287.70     19.13 o 
 -13   1   4     1635.42     1565.99     38.73 o 
 -11   1   4    14606.70    14204.15     99.26 o 
  -9   1   4     2294.67     2435.91     39.70 o 
  -7   1   4   111423.95   113109.85    692.25 o 
  -5   1   4    21785.55    21386.80    127.28 o 
  -3   1   4     1748.49     1837.44     33.13 o 
  -1   1   4    24532.24    25384.06    167.01 o 
   1   1   4       89.65       98.41     11.87 o 
   3   1   4    12089.50    11894.95     99.10 o 
   5   1   4    27482.16    27500.98    189.99 o 
   7   1   4    20819.81    22062.29    152.61 o 
   9   1   4    28512.86    28772.89    192.62 o 
  11   1   4       70.20       80.07     16.35 o 
  13   1   4      386.86      412.25     32.67 o 
  15   1   4       50.33       86.92     19.90 o 
  17   1   4      779.83      835.22     41.53 o 
  19   1   4     1887.57     1718.70     86.08 o 
  21   1   4      422.17      487.24     42.96 o 
  23   1   4     2032.68     1875.36     83.22 o 
  25   1   4      519.25      581.41     54.51 o 
  27   1   4        2.38       16.33     56.07 o 
  29   1   4      187.14      126.24     68.57 o 
  31   1   4      348.81      345.49     93.94 o 
 -38   2   4      108.50       93.54     74.87 o 
 -36   2   4       66.69      -17.76     99.93 o 
 -34   2   4       27.59       26.20     52.52 o 
 -32   2   4      102.24      136.62     50.33 o 
 -30   2   4      224.23      228.17     62.34 o 
 -28   2   4       88.98       18.42     35.16 o 
 -26   2   4      921.12      998.02     65.48 o 
 -24   2   4        0.99      -17.70     17.70 o 
 -22   2   4      191.05      252.69     24.46 o 
 -20   2   4      725.42      780.33     32.92 o 
 -18   2   4     9895.34    10345.42    116.63 o 
 -16   2   4    11419.88    10971.38    100.61 o 
 -14   2   4     2665.63     2473.01     42.99 o 
 -12   2   4       19.52       18.83     11.19 o 
 -10   2   4     4228.85     3957.72     73.07 o 
  -8   2   4     2133.00     2100.76     47.44 o 
  -6   2   4      154.21      134.11     14.94 o 
  -4   2   4     9599.81     9357.46     87.15 o 
  -2   2   4    30618.75    31568.91    184.27 o 
   0   2   4     6424.35     6228.12     68.31 o 
   2   2   4     2621.45     2780.46     39.55 o 
   4   2   4      245.65      225.01     21.44 o 
   6   2   4     6177.79     6072.34     90.02 o 
   8   2   4     1984.55     2038.91     55.20 o 
  10   2   4     5083.82     5163.73     90.58 o 
  12   2   4      259.91      298.10     28.55 o 
  14   2   4      707.77      670.59     40.89 o 
  16   2   4     2679.70     2533.20     80.70 o 
  18   2   4     1290.24     1301.06     59.12 o 
  20   2   4      531.41      405.38     40.16 o 
  22   2   4       18.18       -8.84     25.46 o 
  24   2   4      148.51      182.78     36.84 o 
  26   2   4      326.10      391.81     62.98 o 
  28   2   4       21.86       30.49     58.20 o 
  30   2   4       48.03      104.05    216.60 o 
 -37   3   4       14.76      -19.06     57.21 o 
 -35   3   4      487.58      510.58     79.17 o 
 -33   3   4      531.26      489.37     86.90 o 
 -31   3   4        8.05      -14.31     42.66 o 
 -29   3   4        2.01      -10.80     39.66 o 
 -27   3   4     1617.90     1548.46     99.66 o 
 -25   3   4     1724.05     1707.82    112.02 o 
 -23   3   4      113.10      142.54     23.53 o 
 -21   3   4      551.70      582.54     32.94 o 
 -19   3   4      115.65      125.76     19.86 o 
 -17   3   4      247.73      282.85     23.11 o 
 -15   3   4      512.86      364.01     24.49 o 
 -13   3   4     2214.13     2257.06     48.54 o 
 -11   3   4       76.72       65.38     18.29 o 
  -9   3   4     1756.23     1793.76     41.59 o 
  -7   3   4     4346.14     4219.50     64.20 o 
  -5   3   4       79.67      118.63     16.35 o 
  -3   3   4     2092.71     1972.10     37.69 o 
  -1   3   4       79.97       76.59     13.24 o 
   1   3   4     2106.27     1973.58     36.86 o 
   3   3   4     1516.49     1190.37     37.84 o 
   5   3   4     8555.08     9458.63    116.99 o 
   7   3   4     4088.65     3834.80     75.49 o 
   9   3   4     3057.94     2687.94     67.38 o 
  11   3   4       81.01       45.83     22.20 o 
  13   3   4     2182.76     2177.96     75.31 o 
  15   3   4       95.18      127.86     26.66 o 
  17   3   4     5566.80     5331.43    102.14 o 
  19   3   4      715.52      792.36     51.79 o 
  21   3   4       68.88      107.22     28.44 o 
  23   3   4     1259.48     1482.45     72.48 o 
  25   3   4      238.74      274.45     42.06 o 
  27   3   4      472.73      557.18     92.02 o 
  29   3   4      153.81      101.96     73.26 o 
 -36   4   4      180.65      177.23     75.99 o 
 -34   4   4       46.42       60.94     62.14 o 
 -32   4   4      898.57      869.50    144.05 o 
 -30   4   4      108.51       61.67     47.92 o 
 -28   4   4     1433.14     1468.18    113.10 o 
 -26   4   4     1520.67     1651.88    100.14 o 
 -24   4   4      928.89      922.81     49.67 o 
 -22   4   4     3024.21     2936.10     64.33 o 
 -20   4   4      584.90      607.58     34.64 o 
 -18   4   4      602.45      705.06     35.57 o 
 -16   4   4     1106.39     1298.90     44.21 o 
 -14   4   4       48.45       58.28     17.38 o 
 -12   4   4    16399.92    17001.17    156.39 o 
 -10   4   4      169.47      132.25     19.52 o 
  -8   4   4     3545.15     3496.29     72.25 o 
  -6   4   4       39.25       43.08     15.51 o 
  -4   4   4      305.28      425.76     25.42 o 
  -2   4   4      796.45      783.26     30.65 o 
   0   4   4    13390.36    14189.51    120.44 o 
   2   4   4     8619.56     9380.71    102.50 o 
   4   4   4    12167.20    12921.42    133.92 o 
   6   4   4     9773.68    10419.04    134.50 o 
   8   4   4     8475.52     8415.48    123.65 o 
  10   4   4     1180.34     1179.49     55.13 o 
  12   4   4        0.49       15.96     23.57 o 
  14   4   4      190.17      135.96     36.56 o 
  16   4   4    18541.22    18275.93    200.34 o 
  18   4   4     1606.41     1621.24     69.54 o 
  20   4   4      242.73      245.74     37.38 o 
  22   4   4      217.26      296.88     50.30 o 
  24   4   4      216.86      241.48     39.01 o 
  26   4   4      117.35       62.43     36.01 o 
  28   4   4       41.36      -69.27     97.66 o 
  30   4   4       17.34       62.17    130.30 o 
 -35   5   4        7.21        9.69     59.42 o 
 -33   5   4       10.98       68.04     54.75 o 
 -31   5   4       34.01       37.79     49.42 o 
 -29   5   4        5.12      -47.50     47.50 o 
 -27   5   4      435.44      383.52     61.59 o 
 -25   5   4     4029.08     3927.77    108.04 o 
 -23   5   4     5290.29     5040.08     99.21 o 
 -21   5   4     1301.61     1402.23     51.77 o 
 -19   5   4      518.98      579.91     35.25 o 
 -17   5   4      434.44      520.18     35.69 o 
 -15   5   4     1337.87     1346.73     48.96 o 
 -13   5   4     1206.59     1157.45     45.82 o 
 -11   5   4     7533.65     7360.80    115.25 o 
  -9   5   4      268.11      320.79     28.50 o 
  -7   5   4       38.22       18.46     17.94 o 
  -5   5   4     2328.40     2391.33     51.86 o 
  -3   5   4     1309.26     1371.52     41.63 o 
  -1   5   4      632.10      573.42     30.49 o 
   1   5   4       19.85       24.18     14.38 o 
   3   5   4     7849.95     8257.63     93.53 o 
   5   5   4      381.58      455.98     34.29 o 
   7   5   4      617.51      612.93     47.70 o 
   9   5   4     1216.40     1306.23     76.13 o 
  11   5   4     3164.52     3123.95     84.44 o 
  13   5   4     3327.95     3124.48     88.34 o 
  15   5   4      507.23      589.79     52.30 o 
  17   5   4     2394.77     2317.41     85.14 o 
  19   5   4      203.76      114.82     32.08 o 
  21   5   4      252.75      255.92     38.81 o 
  23   5   4      180.85      151.66     53.46 o 
  25   5   4      344.61      467.02     54.91 o 
  27   5   4        0.04       20.38     74.34 o 
  29   5   4       62.27       32.06     88.33 o 
 -34   6   4        2.25       38.35    101.11 o 
 -32   6   4        7.06       45.50     49.21 o 
 -30   6   4      290.06      358.72     64.44 o 
 -28   6   4       83.14      114.58     45.89 o 
 -26   6   4     3261.64     3261.44    229.67 o 
 -24   6   4     1235.37     1188.35     85.08 o 
 -22   6   4     4829.35     4496.20    141.23 o 
 -20   6   4     1280.65     1252.17     65.45 o 
 -18   6   4     2343.22     2248.54     65.05 o 
 -16   6   4     1258.27     1240.02     52.46 o 
 -14   6   4      717.65      801.34     47.05 o 
 -12   6   4      989.81     1162.61     57.79 o 
 -10   6   4     1003.15     1191.84     53.59 o 
  -8   6   4       87.90      101.43     29.58 o 
  -6   6   4      705.44      750.37     38.06 o 
  -4   6   4       58.91       46.58     17.56 o 
  -2   6   4      711.17      755.02     44.69 o 
   0   6   4     2973.26     3222.31     63.48 o 
   2   6   4       39.90       26.52     16.39 o 
   4   6   4      500.36      643.63     34.40 o 
   6   6   4     2375.44     2477.18     74.57 o 
   8   6   4     2685.23     2548.34     77.66 o 
  10   6   4       61.25      106.13     32.53 o 
  12   6   4       13.35       13.53     24.05 o 
  14   6   4       13.11       38.06     26.48 o 
  16   6   4      925.53     1014.25     68.38 o 
  18   6   4     2223.44     2021.17    114.01 o 
  20   6   4       46.52        6.38     30.21 o 
  22   6   4      387.97      394.37     46.89 o 
  24   6   4      576.78      578.05     66.22 o 
  26   6   4      222.00      282.85     67.88 o 
  28   6   4       52.16       97.75     95.79 o 
 -33   7   4       20.63      -46.30     48.35 o 
 -31   7   4        0.63       88.16     48.48 o 
 -29   7   4        1.54       10.38     40.10 o 
 -27   7   4        4.95        8.10     40.45 o 
 -25   7   4      358.98      358.49     74.94 o 
 -23   7   4        4.74       19.71     34.08 o 
 -21   7   4      131.49       80.18     29.86 o 
 -19   7   4       73.21       66.75     27.96 o 
 -17   7   4      878.99      877.83     58.85 o 
 -15   7   4     1114.14     1125.40     59.74 o 
 -13   7   4      914.13      927.03     50.35 o 
 -11   7   4     1141.42      919.53     50.33 o 
  -9   7   4     3597.85     3275.03     89.46 o 
  -7   7   4     2357.33     2279.44     61.02 o 
  -5   7   4     1044.95     1064.12     47.69 o 
  -3   7   4      120.17       96.35     26.75 o 
  -1   7   4     2414.62     2465.62     61.76 o 
   1   7   4     4464.77     4181.80     77.96 o 
   3   7   4      336.88      331.19     30.86 o 
   5   7   4      139.66      161.68     28.20 o 
   7   7   4       11.15       37.29     25.90 o 
   9   7   4        4.66       13.27     30.49 o 
  11   7   4        0.38       40.20     26.41 o 
  13   7   4     1000.23      835.80     62.78 o 
  15   7   4      560.62      467.58     51.44 o 
  17   7   4     1362.92     1345.46     80.08 o 
  19   7   4       16.77       34.02     33.20 o 
  21   7   4      554.35      569.57     60.68 o 
  23   7   4      541.84      692.79     67.13 o 
  25   7   4      254.80      355.82     57.90 o 
 -32   8   4        4.80       41.21     73.01 o 
 -30   8   4       41.64       -2.22     54.18 o 
 -28   8   4       37.21       10.62     46.13 o 
 -26   8   4      246.20      179.20     56.29 o 
 -24   8   4        2.41       -2.48     29.82 o 
 -22   8   4      129.39      160.79     35.48 o 
 -20   8   4       70.97      -12.85     25.20 o 
 -18   8   4      108.54      121.35     37.82 o 
 -16   8   4      170.93      166.60     33.52 o 
 -14   8   4     1111.75     1167.66     64.13 o 
 -12   8   4      233.35      221.09     35.76 o 
 -10   8   4     4079.97     3838.41    189.36 o 
  -8   8   4     1717.92     1658.55     68.11 o 
  -6   8   4     2826.38     2698.06     70.60 o 
  -4   8   4     1769.02     1764.62     63.15 o 
  -2   8   4     2369.74     2238.05     65.61 o 
   0   8   4      434.42      385.97     35.51 o 
   2   8   4      233.67      183.04     28.43 o 
   4   8   4      582.56      574.55     59.47 o 
   6   8   4      282.07      240.06     32.55 o 
   8   8   4     2680.46     2581.43     89.83 o 
  10   8   4       65.02       66.92     28.37 o 
  12   8   4       90.82       50.60     44.01 o 
  14   8   4        7.41       37.76     33.93 o 
  16   8   4       96.47      102.47     36.81 o 
  18   8   4      634.73      663.86     64.03 o 
  20   8   4      547.63      481.06     65.70 o 
  22   8   4      160.69      163.71     61.83 o 
  24   8   4        1.51      -47.20     47.20 o 
 -29   9   4      181.20      339.59     71.75 o 
 -27   9   4       59.84       72.94     51.49 o 
 -25   9   4       16.67      -11.16     32.52 o 
 -23   9   4      296.29      355.82     57.00 o 
 -21   9   4      109.24       48.40     37.04 o 
 -19   9   4        2.27      -19.03     28.07 o 
 -17   9   4     2386.96     2240.04     93.58 o 
 -15   9   4       30.15       17.50     26.86 o 
 -13   9   4      130.67      119.45     33.02 o 
 -11   9   4     1410.27     1492.37     93.01 o 
  -9   9   4     2036.66     1722.10     82.16 o 
  -7   9   4      363.84      395.25     38.44 o 
  -5   9   4     5155.67     5100.29    100.31 o 
  -3   9   4     2602.74     2623.70     75.42 o 
  -1   9   4     1458.98     1382.56     61.64 o 
   1   9   4     1105.39     1268.25     74.65 o 
   3   9   4        1.47      -17.48     22.80 o 
   5   9   4       51.70        3.84     22.93 o 
   7   9   4      240.61      205.28     45.97 o 
   9   9   4     1220.78     1080.16     73.96 o 
  11   9   4       36.46       42.16     49.62 o 
  13   9   4      280.47      268.81     43.56 o 
  15   9   4      186.14      246.74     56.79 o 
  17   9   4       52.75      176.87     47.93 o 
  19   9   4      172.13      278.09     70.95 o 
  21   9   4      796.76      924.70     93.11 o 
 -26  10   4        0.41       -5.26     49.41 o 
 -24  10   4        3.46       37.95     45.29 o 
 -22  10   4      321.57      342.18     45.97 o 
 -20  10   4       40.04       24.64     31.44 o 
 -18  10   4      236.60      154.36     39.65 o 
 -16  10   4     3417.33     3340.02    111.53 o 
 -14  10   4      421.47      447.73     65.78 o 
 -12  10   4     1407.39     1411.76     85.42 o 
 -10  10   4      405.91      413.58     44.84 o 
  -8  10   4      186.27      182.55     40.65 o 
  -6  10   4      211.84      157.75     40.03 o 
  -4  10   4      484.11      496.38     43.65 o 
  -2  10   4     3790.08     3675.27    111.45 o 
   0  10   4      265.04      264.70     41.60 o 
   2  10   4       51.49       26.05     29.31 o 
   4  10   4       94.98       41.77     46.44 o 
   6  10   4       14.24      -23.93     26.52 o 
   8  10   4      637.59      790.29     66.86 o 
  10  10   4       23.64      -26.24     29.06 o 
  12  10   4       57.18       41.59     33.24 o 
  14  10   4       11.60      -36.69     50.27 o 
  16  10   4       62.46       90.27     51.92 o 
  18  10   4        5.56       63.48     41.74 o 
 -23  11   4       55.71       22.89     47.24 o 
 -21  11   4      120.97      168.84     42.59 o 
 -19  11   4      352.33      484.28    101.54 o 
 -17  11   4      359.06      409.35     63.63 o 
 -15  11   4      583.90      743.06     69.35 o 
 -13  11   4      106.80       28.76     79.18 o 
 -11  11   4       72.14       34.44     62.32 o 
  -9  11   4      258.60      265.66     47.33 o 
  -7  11   4       21.02       23.95     30.30 o 
  -5  11   4       65.73       79.55     28.51 o 
  -3  11   4       36.29       23.02     29.65 o 
  -1  11   4        8.32      -26.89     26.89 o 
   1  11   4       37.08       39.11     34.88 o 
   3  11   4      288.40      318.21     43.67 o 
   5  11   4      395.74      436.13     48.35 o 
   7  11   4       53.55       94.83     35.30 o 
   9  11   4       19.36       12.22     33.94 o 
  11  11   4      169.08      224.34     53.11 o 
  13  11   4       13.70       56.48     43.12 o 
  15  11   4        4.72       65.43     39.86 o 
 -18  12   4      761.52      814.12     79.06 o 
 -16  12   4     1150.90     1188.35     89.43 o 
 -14  12   4       65.18       18.83     39.94 o 
 -12  12   4        3.73        5.81     39.27 o 
 -10  12   4       51.83       97.93     43.40 o 
  -8  12   4      605.68      557.79     74.96 o 
  -6  12   4       21.55      -27.51     42.76 o 
  -4  12   4      679.29      835.28    121.85 o 
  -2  12   4      130.32      127.81     47.39 o 
   0  12   4       54.43       29.94     46.63 o 
   2  12   4      223.91      231.29     41.82 o 
   4  12   4       57.30       76.88     34.98 o 
   6  12   4      109.10       42.39     38.92 o 
   8  12   4      250.22      302.71     90.82 o 
  10  12   4       15.68      -22.44     37.54 o 
  12  12   4      136.97      136.83     51.32 o 
 -11  13   4       14.22      -14.28     41.96 o 
  -9  13   4        6.59       21.27     47.67 o 
  -7  13   4       20.48      -41.78     51.28 o 
  -5  13   4       95.22      210.01     60.48 o 
  -3  13   4      121.50      106.16     43.72 o 
  -1  13   4       15.91      -45.67     45.67 o 
   1  13   4       29.41       12.91     58.72 o 
   3  13   4      301.24      295.63     64.96 o 
 -39   1   5       15.38       63.27     72.84 o 
 -37   1   5        3.48      -12.20     78.78 o 
 -35   1   5       51.90      101.03     69.93 o 
 -33   1   5        0.71      -11.02     41.23 o 
 -31   1   5       85.23        0.33     33.67 o 
 -29   1   5       77.32      100.84     36.30 o 
 -27   1   5       10.05       47.16     37.12 o 
 -25   1   5       79.43       45.23     31.06 o 
 -23   1   5       19.09       25.43     15.39 o 
 -21   1   5      101.10      137.58     19.49 o 
 -19   1   5      851.72      928.95     31.28 o 
 -17   1   5    16645.78    16654.69    144.90 o 
 -15   1   5     3117.71     2655.52     64.84 o 
 -13   1   5      178.14      256.44     17.57 o 
 -11   1   5     2611.49     2532.80     54.59 o 
  -9   1   5    10639.17     9596.08     75.10 o 
  -7   1   5   198433.83   207772.84    980.23 o 
  -5   1   5     3399.27     3429.69     39.79 o 
  -3   1   5    11198.16    11150.21     95.07 o 
  -1   1   5    17051.25    17877.34    134.49 o 
   1   1   5     1482.20     1562.76     40.12 o 
   3   1   5    23341.98    24365.56    172.97 o 
   5   1   5    30175.27    33141.50    417.91 o 
   7   1   5      453.94      505.55     25.06 o 
   9   1   5     1423.88     1516.11     39.28 o 
  11   1   5      366.81      485.19     28.98 o 
  13   1   5      655.21      739.68     35.92 o 
  15   1   5      931.90      861.75     40.73 o 
  17   1   5      160.23      120.50     27.59 o 
  19   1   5      252.62      324.01     35.80 o 
  21   1   5       67.53      103.90     30.65 o 
  23   1   5       94.98      144.89     36.34 o 
  25   1   5      184.65      200.56     38.54 o 
  27   1   5       11.63       95.30     44.45 o 
  29   1   5        0.41       41.55     63.46 o 
 -38   2   5        0.96       -5.21     67.17 o 
 -36   2   5      260.53      272.14     64.85 o 
 -34   2   5      279.26      315.15     63.06 o 
 -32   2   5       46.72       18.66     42.82 o 
 -30   2   5      599.66      603.71     69.58 o 
 -28   2   5     1127.88     1152.90     72.26 o 
 -26   2   5      495.69      533.47     51.66 o 
 -24   2   5       22.15       38.59     22.89 o 
 -22   2   5      104.71       75.77     18.03 o 
 -20   2   5     3632.05     3259.38     55.53 o 
 -18   2   5     2382.67     2224.83     43.79 o 
 -16   2   5     7507.25     7509.29     79.33 o 
 -14   2   5     3137.90     3050.05     46.50 o 
 -12   2   5     5328.82     5240.76     59.61 o 
 -10   2   5      399.98      395.28     19.54 o 
  -8   2   5    17108.07    16234.09    115.87 o 
  -6   2   5     1100.60     1034.97     30.36 o 
  -4   2   5     8968.83     9220.21     90.07 o 
  -2   2   5    10646.09    10046.99     81.24 o 
   0   2   5       46.21       31.88      9.51 o 
   2   2   5      545.50      519.18     22.58 o 
   4   2   5     2541.74     2678.36     56.83 o 
   6   2   5     3310.26     3332.36     67.20 o 
   8   2   5       40.81       80.48     21.13 o 
  10   2   5      272.60      296.35     27.73 o 
  12   2   5        5.69        5.08     17.90 o 
  14   2   5      431.98      444.94     37.22 o 
  16   2   5     4295.62     4269.93     89.01 o 
  18   2   5      115.05      116.98     38.52 o 
  20   2   5      520.47      507.45     44.14 o 
  22   2   5      118.04       97.89     33.29 o 
  24   2   5       37.16       63.45     33.45 o 
  26   2   5      471.37      552.04     57.45 o 
  28   2   5      244.22      161.58     73.06 o 
  30   2   5        9.72       44.85    109.30 o 
 -39   3   5       80.00      149.38     83.30 o 
 -37   3   5        2.61      -53.21     53.21 o 
 -35   3   5       67.39      -33.54     56.02 o 
 -33   3   5      112.46      178.76     56.59 o 
 -31   3   5      482.73      493.38     71.63 o 
 -29   3   5      899.38      995.16     84.22 o 
 -27   3   5     1462.71     1654.74    107.31 o 
 -25   3   5     1015.88     1009.63     64.19 o 
 -23   3   5     1620.50     1832.53     51.59 o 
 -21   3   5       95.76       69.15     18.67 o 
 -19   3   5      322.76      358.66     25.75 o 
 -17   3   5     1201.65     1295.61     38.28 o 
 -15   3   5     9519.15     9592.60    140.95 o 
 -13   3   5     1295.97     1323.50     35.88 o 
 -11   3   5     1839.62     1549.24     50.30 o 
  -9   3   5     4379.32     4322.06     66.17 o 
  -7   3   5       12.53       26.95     13.25 o 
  -5   3   5      100.83       90.40     15.82 o 
  -3   3   5     1975.71     1897.90     37.49 o 
  -1   3   5      336.10      234.17     17.90 o 
   1   3   5     4165.78     4670.49     82.06 o 
   3   3   5     5272.34     5286.56     75.30 o 
   5   3   5     2606.43     2433.43     59.83 o 
   7   3   5     1455.89     1491.00     84.94 o 
   9   3   5     1974.45     2016.07     97.48 o 
  11   3   5     4365.86     4749.39     96.07 o 
  13   3   5       87.03       81.42     23.81 o 
  15   3   5       97.00       99.13     25.81 o 
  17   3   5      551.12      544.82     45.68 o 
  19   3   5      561.74      610.82     47.88 o 
  21   3   5      347.46      368.35     41.25 o 
  23   3   5        9.07        7.00     31.44 o 
  25   3   5        0.73       21.27     39.30 o 
  27   3   5       53.70       68.27     56.67 o 
  29   3   5      581.63      745.76    153.58 o 
 -38   4   5       38.54      -57.26     57.26 o 
 -36   4   5        0.95       38.83     70.04 o 
 -34   4   5      154.37      128.43     61.55 o 
 -32   4   5      160.70      192.91     53.69 o 
 -30   4   5     1177.83     1250.46     98.28 o 
 -28   4   5     1215.92     1276.65     95.68 o 
 -26   4   5       94.72       49.12     39.41 o 
 -24   4   5      191.88      215.32     32.82 o 
 -22   4   5      100.17      108.43     22.14 o 
 -20   4   5     1785.46     1858.41     53.43 o 
 -18   4   5     2170.84     2063.44     50.00 o 
 -16   4   5      821.59      985.28     37.68 o 
 -14   4   5     2659.35     2560.39     67.08 o 
 -12   4   5     5904.57     6058.61     86.17 o 
 -10   4   5     1212.72     1258.94     42.46 o 
  -8   4   5    10405.89    10854.26    117.95 o 
  -6   4   5     4518.76     4411.36     72.13 o 
  -4   4   5       40.05       26.23     13.98 o 
  -2   4   5      190.06      165.28     18.79 o 
   0   4   5      109.12      216.50     21.81 o 
   2   4   5       10.15       19.79     18.38 o 
   4   4   5    16198.49    17082.62    200.08 o 
   6   4   5      363.40      458.31     36.25 o 
   8   4   5      243.24      193.08     31.63 o 
  10   4   5      108.18      118.80     28.42 o 
  12   4   5       47.50       72.69     30.32 o 
  14   4   5    14188.48    13402.09    185.74 o 
  16   4   5    17766.65    17798.84    244.33 o 
  18   4   5      146.63      110.82     35.10 o 
  20   4   5       11.13       22.65     26.57 o 
  22   4   5        4.49        2.30     31.38 o 
  24   4   5      229.25      245.11     63.12 o 
  26   4   5       82.50       21.50     35.67 o 
  28   4   5       68.25      131.44    105.04 o 
 -37   5   5      110.95       67.40     68.34 o 
 -35   5   5       89.30       98.21     56.75 o 
 -33   5   5       31.78      148.60    114.52 o 
 -31   5   5       44.31       48.01     45.48 o 
 -29   5   5      260.73      222.54     54.75 o 
 -27   5   5      428.84      546.35     68.75 o 
 -25   5   5     9893.70     9902.21    331.20 o 
 -23   5   5     4893.63     4665.04     84.94 o 
 -21   5   5      383.07      424.01     33.30 o 
 -19   5   5       88.36       94.51     20.73 o 
 -17   5   5     5212.15     5280.85     89.81 o 
 -15   5   5      224.31      204.12     25.57 o 
 -13   5   5     2305.81     2152.39     64.92 o 
 -11   5   5     1915.52     1896.70     62.26 o 
  -9   5   5     3132.12     2765.67     62.42 o 
  -7   5   5      271.81      146.31     22.00 o 
  -5   5   5     3155.74     3171.11     59.21 o 
  -3   5   5     4201.68     4129.31     66.94 o 
  -1   5   5      621.55      835.88     35.52 o 
   1   5   5     1046.80     1229.20     39.62 o 
   3   5   5      317.10      375.59     31.41 o 
   5   5   5        7.43       28.02     20.15 o 
   7   5   5     4393.24     4353.27    104.08 o 
   9   5   5      165.46      194.27     29.45 o 
  11   5   5    19647.79    18945.38    223.03 o 
  13   5   5        2.88       11.86     56.55 o 
  15   5   5      379.02      393.16     46.31 o 
  17   5   5     1444.28     1438.13     69.75 o 
  19   5   5        6.33      -26.82     26.82 o 
  21   5   5     2276.62     2487.06     90.64 o 
  23   5   5        0.91      -31.10     31.10 o 
  25   5   5     1451.49     1791.72    101.64 o 
  27   5   5      655.20      532.98    114.37 o 
 -36   6   5       22.17       78.89     83.83 o 
 -34   6   5       31.54      -38.60     55.74 o 
 -32   6   5      276.58      381.44     69.13 o 
 -30   6   5       80.89      101.74     87.14 o 
 -28   6   5      258.44      244.96     53.81 o 
 -26   6   5      194.85      195.56     50.46 o 
 -24   6   5      123.62       89.74     32.08 o 
 -22   6   5      125.51      167.88     30.31 o 
 -20   6   5      104.72       67.45     25.71 o 
 -18   6   5     2975.75     2909.00     72.82 o 
 -16   6   5      315.86      294.35     32.20 o 
 -14   6   5        3.00      -16.93     16.93 o 
 -12   6   5      201.11      211.23     32.74 o 
 -10   6   5     5164.63     5464.38     95.16 o 
  -8   6   5      474.61      519.61     37.90 o 
  -6   6   5      337.27      366.30     29.18 o 
  -4   6   5       12.22       24.73     16.32 o 
  -2   6   5     1048.85      910.56     45.24 o 
   0   6   5     2076.29     2068.87     52.96 o 
   2   6   5      438.48      551.68     33.03 o 
   4   6   5     1327.14     1312.84     44.42 o 
   6   6   5      256.59      251.86     34.33 o 
   8   6   5       17.60       20.54     27.92 o 
  10   6   5       69.00       71.83     29.70 o 
  12   6   5        6.91       -6.56     25.05 o 
  14   6   5     5598.72     5213.79    121.29 o 
  16   6   5     2738.15     2546.68     93.37 o 
  18   6   5      174.43      202.15     38.75 o 
  20   6   5      106.45      145.76     40.74 o 
  22   6   5      182.23      183.65     42.88 o 
  24   6   5      307.65      323.49     54.07 o 
  26   6   5       82.58       35.32     53.78 o 
 -33   7   5      252.54      217.95     59.68 o 
 -31   7   5        7.45      -30.96     41.85 o 
 -29   7   5        1.12      117.34     50.25 o 
 -27   7   5     2324.06     2351.32    130.77 o 
 -25   7   5       60.07       85.56     35.61 o 
 -23   7   5       10.98       44.56     23.88 o 
 -21   7   5        1.21       -6.51     25.77 o 
 -19   7   5       33.65       16.07     27.62 o 
 -17   7   5       64.26       93.99     26.63 o 
 -15   7   5      795.84      686.56     46.39 o 
 -13   7   5      439.51      501.21     82.08 o 
 -11   7   5     3553.73     3199.90     79.85 o 
  -9   7   5       46.67       37.43     22.78 o 
  -7   7   5     1304.90     1235.51     51.07 o 
  -5   7   5      670.56      630.18     39.53 o 
  -3   7   5        7.46       -8.78     17.02 o 
  -1   7   5     2679.13     2618.76     63.19 o 
   1   7   5       65.69       89.66     22.38 o 
   3   7   5       26.42       31.58     18.40 o 
   5   7   5      550.75      637.96     46.21 o 
   7   7   5      131.13       95.97     28.85 o 
   9   7   5      359.67      294.25     40.23 o 
  11   7   5     2177.88     2108.34     85.60 o 
  13   7   5     1102.37     1080.80     70.52 o 
  15   7   5        3.09       75.11     33.02 o 
  17   7   5      525.10      492.40     55.47 o 
  19   7   5        0.13       38.83     42.17 o 
  21   7   5       31.31       28.25     57.28 o 
  23   7   5      199.94      138.64     49.67 o 
  25   7   5       13.47       30.23     84.45 o 
 -32   8   5        1.80      -44.48     48.77 o 
 -30   8   5      361.39      365.42     74.50 o 
 -28   8   5      317.50      421.81     68.46 o 
 -26   8   5      107.43      195.97     59.44 o 
 -24   8   5      124.66      138.37     36.70 o 
 -22   8   5      350.23      255.96     38.38 o 
 -20   8   5     1302.87     1299.18     74.84 o 
 -18   8   5      171.50      105.75     30.81 o 
 -16   8   5       41.43       40.85     24.03 o 
 -14   8   5       30.45       49.75     31.34 o 
 -12   8   5       21.03       32.44     27.50 o 
 -10   8   5     1082.68     1086.84     59.32 o 
  -8   8   5      976.79      793.72     51.78 o 
  -6   8   5       76.43       65.32     24.26 o 
  -4   8   5     2190.72     2226.97     67.48 o 
  -2   8   5     8013.53     7798.58    115.81 o 
   0   8   5      127.68      100.13     25.78 o 
   2   8   5       11.43        7.34     22.27 o 
   4   8   5      881.77      788.17     58.55 o 
   6   8   5     1246.66     1219.61     70.24 o 
   8   8   5     1199.49      989.97     65.47 o 
  10   8   5      201.32      116.74     33.73 o 
  12   8   5      157.28      138.10     36.23 o 
  14   8   5      443.62      428.32     51.22 o 
  16   8   5      109.14       96.92    105.01 o 
  18   8   5       12.95       39.30     39.72 o 
  20   8   5      901.45     1112.49     99.21 o 
  22   8   5       29.26       24.24     45.11 o 
 -29   9   5      557.48      599.40     82.23 o 
 -27   9   5     1137.77     1151.69    106.86 o 
 -25   9   5      377.54      405.59     65.19 o 
 -23   9   5       55.99       39.26     32.01 o 
 -21   9   5      583.27      728.49     88.93 o 
 -19   9   5       39.02       30.52     44.25 o 
 -17   9   5      309.48      243.82     39.36 o 
 -15   9   5       50.45      108.22     40.38 o 
 -13   9   5     2060.60     1942.38     77.87 o 
 -11   9   5       55.84       64.88     32.73 o 
  -9   9   5     8450.83     8105.12    140.97 o 
  -7   9   5       61.31       59.79     30.00 o 
  -5   9   5      428.03      409.56     39.82 o 
  -3   9   5      414.77      407.75     38.23 o 
  -1   9   5     5479.14     5325.49    104.09 o 
   1   9   5      982.19      860.49     57.68 o 
   3   9   5     2171.69     1941.05     81.09 o 
   5   9   5       46.92       47.81     28.25 o 
   7   9   5      984.37      904.47     67.05 o 
   9   9   5      206.20      165.31     36.84 o 
  11   9   5      147.91      161.34     42.70 o 
  13   9   5      628.61      533.13     68.78 o 
  15   9   5      208.51      132.82     45.25 o 
  17   9   5        0.01       59.72     38.91 o 
  19   9   5       65.33       37.03     40.41 o 
  21   9   5       13.32      -24.39     69.78 o 
 -26  10   5       25.87      136.03     63.02 o 
 -24  10   5        1.82        7.76     41.13 o 
 -22  10   5      349.64      379.07     50.07 o 
 -20  10   5        5.77       99.33     56.94 o 
 -18  10   5      662.85      803.12     82.63 o 
 -16  10   5       15.01       67.31     32.95 o 
 -14  10   5      933.66      794.56     68.54 o 
 -12  10   5      619.46      619.95     53.68 o 
 -10  10   5      840.99      863.09     60.74 o 
  -8  10   5      287.68      326.11     58.50 o 
  -6  10   5        4.90      -11.80     23.47 o 
  -4  10   5     5658.85     5507.93    136.12 o 
  -2  10   5      311.57      324.45     43.66 o 
   0  10   5      485.22      472.46     48.59 o 
   2  10   5        0.30       34.56     27.70 o 
   4  10   5       25.97       44.63     27.88 o 
   6  10   5      463.75      581.54     58.71 o 
   8  10   5      253.54      252.88     55.19 o 
  10  10   5       27.94      -31.20     31.20 o 
  12  10   5      428.11      460.97     66.05 o 
  14  10   5        2.07      -10.47     38.62 o 
  16  10   5        8.00       24.88     43.90 o 
  18  10   5       20.65       11.83     42.75 o 
 -23  11   5      128.86       90.65     48.97 o 
 -21  11   5        2.60       65.52     42.35 o 
 -19  11   5      104.79        6.69     39.92 o 
 -17  11   5       56.40        0.94     33.76 o 
 -15  11   5      348.49      387.94     71.16 o 
 -13  11   5      585.99      714.99     66.94 o 
 -11  11   5       10.56       11.18     31.90 o 
  -9  11   5       29.14       23.83     30.33 o 
  -7  11   5      759.37      853.67     71.23 o 
  -5  11   5      728.59      707.38     61.20 o 
  -3  11   5       56.41       41.93     31.08 o 
  -1  11   5       57.68       35.20     30.51 o 
   1  11   5       40.21       23.36     30.47 o 
   3  11   5       23.99       62.37     32.04 o 
   5  11   5       10.04        6.01     30.02 o 
   7  11   5       40.05      -39.17     39.17 o 
   9  11   5       69.18      -47.68     47.68 o 
  11  11   5       81.89       -3.28     64.68 o 
  13  11   5        2.21       73.27     53.86 o 
  15  11   5      160.68      183.80     51.33 o 
 -18  12   5        1.65       23.88     45.56 o 
 -16  12   5      162.21      144.24     45.51 o 
 -14  12   5       17.61       51.75     42.48 o 
 -12  12   5      160.65      161.77     46.03 o 
 -10  12   5      519.74      564.76     67.12 o 
  -8  12   5       70.60       88.84     39.86 o 
  -6  12   5       47.11       74.07     52.39 o 
  -4  12   5      259.27      315.47     58.52 o 
  -2  12   5       64.22       71.20     35.70 o 
   0  12   5        8.69      -28.88     28.88 o 
   2  12   5       43.64        7.78     41.97 o 
   4  12   5      225.17      348.66     60.79 o 
   6  12   5       54.23      -38.11     40.04 o 
   8  12   5      513.51      492.66     78.58 o 
  10  12   5      148.47      210.91    103.78 o 
 -11  13   5      283.46      341.05     60.35 o 
  -9  13   5       73.47       41.28     61.72 o 
  -7  13   5      124.89      175.45     56.79 o 
  -5  13   5        5.90       13.57     50.15 o 
  -3  13   5        3.58      -35.84     35.84 o 
  -1  13   5      178.23      167.14     45.72 o 
   1  13   5        0.16       20.71     41.16 o 
 -40   0   6       22.60       21.58     78.64 o 
 -38   0   6      580.48      720.50    151.03 o 
 -36   0   6      247.79      101.91     81.76 o 
 -34   0   6       58.75      137.06     63.49 o 
 -32   0   6        4.85       96.31     52.48 o 
 -30   0   6      564.91      681.51     83.06 o 
 -28   0   6        9.34      -38.46     38.46 o 
 -26   0   6      231.85      281.10     87.29 o 
 -24   0   6      730.97      731.03     75.74 o 
 -22   0   6        3.05       15.98     47.83 o 
 -20   0   6     6399.49     6812.83    165.64 o 
 -18   0   6     2191.49     2258.50     93.74 o 
 -16   0   6    17862.41    16930.30    252.99 o 
 -14   0   6    26252.18    26482.95    324.26 o 
 -12   0   6     3650.03     3177.84     88.20 o 
 -10   0   6    20677.00    20975.41    186.79 o 
  -8   0   6    44789.16    46990.22    397.06 o 
  -6   0   6   250097.55   259115.34   1801.11 o 
  -4   0   6    41847.28    43320.92    333.22 o 
  -2   0   6    49273.68    51657.54    456.41 o 
   0   0   6    26925.24    26742.70    307.72 o 
   2   0   6    24259.59    25121.92    227.75 o 
   4   0   6    35759.13    39324.68    332.98 o 
   6   0   6     2208.30     2013.62     60.05 o 
   8   0   6        0.36        6.00     18.36 o 
  10   0   6      515.21      603.80     47.64 o 
  12   0   6     1996.40     2068.26     72.03 o 
  14   0   6     2370.65     2528.42    147.24 o 
  16   0   6      382.35      397.71     54.53 o 
  18   0   6     2059.00     1628.97    139.25 o 
  20   0   6     2626.76     2696.67    123.23 o 
  22   0   6      871.43      743.29    178.71 o 
  24   0   6      167.18      124.59     48.97 o 
  26   0   6      617.86      692.29     94.82 o 
  28   0   6        0.06       37.19    103.90 o 
 -39   1   6       39.58      100.47     76.05 o 
 -37   1   6      324.44      394.56     92.04 o 
 -35   1   6       17.81       41.70     66.52 o 
 -33   1   6        5.27        7.17     52.84 o 
 -31   1   6      243.46      172.82     42.30 o 
 -29   1   6      189.99      114.83     35.29 o 
 -27   1   6        1.90        0.00     27.05 o 
 -25   1   6     1504.04     1571.64     72.93 o 
 -23   1   6     2539.74     2555.86     78.60 o 
 -21   1   6      123.38       58.25     37.90 o 
 -19   1   6     8527.56     8678.73    130.25 o 
 -17   1   6    12343.29    12276.39    150.71 o 
 -15   1   6      824.26      773.58     42.05 o 
 -13   1   6      490.81      511.45     22.89 o 
 -11   1   6     2797.66     2919.37     38.91 o 
  -9   1   6     3282.77     2878.43     51.86 o 
  -7   1   6    39955.95    40145.02    223.62 o 
  -5   1   6    18613.37    19758.68    146.16 o 
  -3   1   6    25491.74    25610.86    200.49 o 
  -1   1   6      843.05      787.01     28.61 o 
   1   1   6     5451.63     5383.40     80.67 o 
   3   1   6     1091.44     1172.77     39.74 o 
   5   1   6       42.96       42.73     14.61 o 
   7   1   6    13461.55    14583.62    124.00 o 
   9   1   6      144.18      152.27     19.83 o 
  11   1   6      193.03      204.92     25.79 o 
  13   1   6     1284.40     1356.32     46.45 o 
  15   1   6        0.10       24.30     20.82 o 
  17   1   6       19.99       14.05     22.65 o 
  19   1   6      223.59      219.19     34.91 o 
  21   1   6       77.44       15.34     30.07 o 
  23   1   6       37.80       74.92     33.17 o 
  25   1   6      307.32      403.43     65.81 o 
  27   1   6      217.46      108.79     56.54 o 
  29   1   6     1143.22     1111.41    179.70 o 
 -40   2   6      230.05      340.52     94.08 o 
 -38   2   6      204.67      200.94     66.92 o 
 -36   2   6       23.25        1.15     46.83 o 
 -34   2   6      132.96       98.29     49.30 o 
 -32   2   6      156.25       98.10     46.02 o 
 -30   2   6      301.84      266.64     52.16 o 
 -28   2   6       30.80       31.27     32.05 o 
 -26   2   6       74.43       55.81     31.04 o 
 -24   2   6      200.21      256.04     40.77 o 
 -22   2   6       56.07       39.39     15.93 o 
 -20   2   6      106.02       77.15     14.79 o 
 -18   2   6     2392.99     2383.02     43.17 o 
 -16   2   6      467.08      358.84     20.34 o 
 -14   2   6    18050.41    18515.02    152.92 o 
 -12   2   6      469.21      529.44     28.97 o 
 -10   2   6    14373.29    14769.37    112.24 o 
  -8   2   6     1273.60     1315.41     30.24 o 
  -6   2   6      219.70      367.88     22.91 o 
  -4   2   6     2736.40     2755.57     48.99 o 
  -2   2   6     1313.47     1218.25     35.25 o 
   0   2   6     3194.30     3351.33     56.19 o 
   2   2   6       93.86       63.99     14.57 o 
   4   2   6      780.48      760.58     29.51 o 
   6   2   6     2809.45     2801.74     66.71 o 
   8   2   6     8394.73     8190.79    167.26 o 
  10   2   6      375.98      359.81     30.50 o 
  12   2   6      409.15      420.98     35.43 o 
  14   2   6      183.26      191.56     33.21 o 
  16   2   6     1211.24     1203.56     58.20 o 
  18   2   6      637.04      739.75     52.16 o 
  20   2   6       88.95       97.75     28.11 o 
  22   2   6        5.42      -26.73     26.73 o 
  24   2   6        6.67       29.15     30.87 o 
  26   2   6      329.49      414.98     60.68 o 
  28   2   6      396.03      585.65    142.51 o 
 -39   3   6        3.59      -45.09     57.17 o 
 -37   3   6      196.91      248.18    105.04 o 
 -35   3   6      155.22      123.82     52.16 o 
 -33   3   6      283.96      328.73     61.45 o 
 -31   3   6        1.62       36.93     41.92 o 
 -29   3   6     3763.70     3714.96    130.17 o 
 -27   3   6      593.53      559.96     55.12 o 
 -25   3   6       49.02       52.56     29.75 o 
 -23   3   6     4617.41     4223.50     70.44 o 
 -21   3   6       65.51       81.81     17.23 o 
 -19   3   6     2716.07     2585.92     54.70 o 
 -17   3   6     2751.92     2633.71     50.12 o 
 -15   3   6     2066.58     2158.88     64.04 o 
 -13   3   6      198.72      150.85     18.01 o 
 -11   3   6     8270.63     8791.79    102.93 o 
  -9   3   6     5384.74     5587.45     81.20 o 
  -7   3   6      108.60       92.45     16.97 o 
  -5   3   6     7256.38     7242.26     88.39 o 
  -3   3   6      561.18      655.31     26.04 o 
  -1   3   6     3898.34     4065.16     58.02 o 
   1   3   6      255.38      385.99     21.94 o 
   3   3   6      716.63      683.44     35.38 o 
   5   3   6      849.37      872.63     49.33 o 
   7   3   6       83.01      119.65     23.32 o 
   9   3   6       10.80       39.21     20.85 o 
  11   3   6     2032.07     2009.44     67.82 o 
  13   3   6       27.30       32.63     21.78 o 
  15   3   6      470.06      450.74     40.50 o 
  17   3   6     2159.50     2234.56    103.04 o 
  19   3   6      193.49      118.17     31.46 o 
  21   3   6      545.76      595.96     52.36 o 
  23   3   6        0.22        1.54     32.74 o 
  25   3   6       51.45      100.05     38.78 o 
  27   3   6      669.30      847.99    105.42 o 
 -38   4   6       37.64      -58.22     58.22 o 
 -36   4   6      232.82      199.25     58.31 o 
 -34   4   6      210.27      289.59     63.23 o 
 -32   4   6      465.07      460.38     65.57 o 
 -30   4   6        9.13       50.93     42.96 o 
 -28   4   6       11.04      -32.01     36.75 o 
 -26   4   6      952.41      838.50     63.57 o 
 -24   4   6     1241.04     1205.69     55.32 o 
 -22   4   6       85.19       71.81     28.73 o 
 -20   4   6     1434.88     1397.17     45.53 o 
 -18   4   6     6506.18     6220.20     84.52 o 
 -16   4   6      208.16      308.17     24.56 o 
 -14   4   6     2280.37     2456.55     56.42 o 
 -12   4   6     3995.78     3993.93     70.37 o 
 -10   4   6       94.00       46.16     17.11 o 
  -8   4   6     2806.86     3171.10     62.62 o 
  -6   4   6     9944.13     9982.00    113.99 o 
  -4   4   6        1.05       -0.26     13.75 o 
  -2   4   6      288.04      284.46     22.41 o 
   0   4   6      419.76      457.50     29.90 o 
   2   4   6     6318.71     6091.88     99.45 o 
   4   4   6     2647.36     2710.15     67.45 o 
   6   4   6      758.33      807.53     45.87 o 
   8   4   6     4222.02     4166.33     90.21 o 
  10   4   6     4567.39     4500.29     98.38 o 
  12   4   6    15786.57    15308.36    196.98 o 
  14   4   6      622.55      670.64     53.45 o 
  16   4   6     1256.65     1408.11     65.97 o 
  18   4   6     2394.06     2430.00     85.20 o 
  20   4   6     1478.78     1638.84     77.15 o 
  22   4   6     1208.53     1163.40     97.85 o 
  24   4   6      138.82       57.77     37.13 o 
  26   4   6      250.40      234.46     79.49 o 
 -37   5   6       12.49       -4.23     80.17 o 
 -35   5   6       27.29       13.21     53.16 o 
 -33   5   6      221.06      164.04    107.67 o 
 -31   5   6      733.23      735.29     81.95 o 
 -29   5   6      343.26      289.23     60.64 o 
 -27   5   6     2697.71     2833.21    190.51 o 
 -25   5   6     1943.99     2138.68    110.32 o 
 -23   5   6      769.11      925.07     44.90 o 
 -21   5   6      127.25      145.56     24.23 o 
 -19   5   6      293.14      326.41     28.85 o 
 -17   5   6      475.17      542.15     36.71 o 
 -15   5   6      257.22      342.55     36.09 o 
 -13   5   6     1710.82     1628.03     51.58 o 
 -11   5   6     3920.73     3772.94     80.32 o 
  -9   5   6     1216.99     1295.50     48.55 o 
  -7   5   6     1457.97     1504.78     48.87 o 
  -5   5   6      169.04      138.05     20.67 o 
  -3   5   6    11244.98    12266.12    121.65 o 
  -1   5   6      185.08      253.09     23.81 o 
   1   5   6      378.08      464.01     28.35 o 
   3   5   6     3368.19     3748.04    102.77 o 
   5   5   6      278.86      228.91     30.74 o 
   7   5   6      577.42      537.23     58.02 o 
   9   5   6     9257.10     8777.72    142.55 o 
  11   5   6     2521.32     2329.24     80.72 o 
  13   5   6        4.30        3.12     25.60 o 
  15   5   6       86.11       59.95     32.85 o 
  17   5   6      325.65      295.74     40.79 o 
  19   5   6       12.62       15.52     33.53 o 
  21   5   6      199.02      149.72     57.46 o 
  23   5   6      931.44     1112.73     82.78 o 
  25   5   6       43.33      -25.38     62.32 o 
 -36   6   6        0.84       92.54     52.60 o 
 -34   6   6        0.00      -45.70     45.70 o 
 -32   6   6      140.27      148.46     57.88 o 
 -30   6   6       47.24       27.77     42.23 o 
 -28   6   6       41.13        9.12     57.94 o 
 -26   6   6      260.46      286.92     57.43 o 
 -24   6   6      987.30     1046.31     66.63 o 
 -22   6   6      455.05      448.97     36.06 o 
 -20   6   6     1043.81     1046.39     52.11 o 
 -18   6   6     2763.12     2857.75     72.71 o 
 -16   6   6     4412.82     4131.60    185.29 o 
 -14   6   6        8.41       -6.17     24.46 o 
 -12   6   6      562.97      695.01     42.28 o 
 -10   6   6      258.92      292.32     52.65 o 
  -8   6   6     2034.96     2103.60     61.47 o 
  -6   6   6       21.41       33.23     17.02 o 
  -4   6   6      286.08      332.78     28.82 o 
  -2   6   6     2309.99     2309.58    105.95 o 
   0   6   6     5302.57     5411.62     91.47 o 
   2   6   6      859.30      866.30     40.86 o 
   4   6   6       89.08      107.28     23.43 o 
   6   6   6        0.97       -2.06     23.42 o 
   8   6   6      727.36      685.94     51.91 o 
  10   6   6     2195.39     2338.77     83.71 o 
  12   6   6      821.42      876.00     63.12 o 
  14   6   6      112.40      112.00     35.08 o 
  16   6   6     4529.70     4618.27    148.45 o 
  18   6   6       87.82      132.45     39.06 o 
  20   6   6      744.85      797.29     71.38 o 
  22   6   6      565.49      585.70     82.73 o 
  24   6   6       20.90        0.99     41.25 o 
 -35   7   6      117.14       93.27     61.88 o 
 -33   7   6       60.84      -39.43     49.59 o 
 -31   7   6       19.09      -41.50     41.50 o 
 -29   7   6      784.48      781.15     82.87 o 
 -27   7   6     1215.62     1360.50    104.88 o 
 -25   7   6     1546.35     1642.62    108.85 o 
 -23   7   6      794.87      624.98     48.05 o 
 -21   7   6      411.65      379.77     56.36 o 
 -19   7   6      247.87      299.16     34.66 o 
 -17   7   6      876.54      924.11     60.24 o 
 -15   7   6       30.75       44.08     26.37 o 
 -13   7   6     5355.05     5119.16    101.89 o 
 -11   7   6     1363.93     1299.27     59.44 o 
  -9   7   6      240.92      242.90     32.68 o 
  -7   7   6     2075.04     2150.85     84.57 o 
  -5   7   6     2999.75     2838.18    106.66 o 
  -3   7   6        0.09       14.84     18.84 o 
  -1   7   6     3591.58     3393.51     81.02 o 
   1   7   6      672.90      638.73     38.50 o 
   3   7   6      202.50      131.22     27.82 o 
   5   7   6       67.95       48.36     25.93 o 
   7   7   6       88.59       48.09     25.63 o 
   9   7   6     2148.44     2078.91     83.94 o 
  11   7   6      971.70     1022.90     68.06 o 
  13   7   6     1025.30     1026.15     69.97 o 
  15   7   6      253.31      246.55     52.19 o 
  17   7   6      288.52      282.72     53.89 o 
  19   7   6        8.46       45.99     74.74 o 
  21   7   6      830.90      702.35     71.50 o 
  23   7   6      263.58      268.33     53.10 o 
 -32   8   6        2.65       13.01    123.51 o 
 -30   8   6      238.97      215.62     76.85 o 
 -28   8   6      329.87      362.19     65.24 o 
 -26   8   6       11.18       -0.71     88.09 o 
 -24   8   6      507.14      506.24     53.48 o 
 -22   8   6      987.52      984.18     75.84 o 
 -20   8   6        1.45        9.63     25.78 o 
 -18   8   6       59.88       44.71     33.21 o 
 -16   8   6      195.13      210.60     40.43 o 
 -14   8   6     2162.76     2263.16     78.34 o 
 -12   8   6      249.66      254.97     36.38 o 
 -10   8   6      156.66       94.09     29.72 o 
  -8   8   6     1019.28      993.72     58.02 o 
  -6   8   6     2699.16     2563.02     70.98 o 
  -4   8   6    13032.98    12712.48    151.91 o 
  -2   8   6      556.20      618.44     42.81 o 
   0   8   6      629.15      594.60     70.08 o 
   2   8   6      647.52      529.37     44.68 o 
   4   8   6      560.78      594.25     46.95 o 
   6   8   6      284.19      267.08     39.85 o 
   8   8   6      789.17      802.57     79.33 o 
  10   8   6      820.80      705.89     61.92 o 
  12   8   6       27.01       57.01     41.81 o 
  14   8   6        6.55       59.43     47.00 o 
  16   8   6       12.64       34.63     35.71 o 
  18   8   6        3.50       35.10     62.54 o 
  20   8   6      536.32      880.43     92.81 o 
  22   8   6       14.06       70.62     43.36 o 
 -31   9   6       73.76      -23.65     59.87 o 
 -29   9   6      106.45      111.50     57.00 o 
 -27   9   6       71.09      125.48     48.45 o 
 -25   9   6        2.88       53.35     40.93 o 
 -23   9   6       52.31       80.34     54.54 o 
 -21   9   6      106.12       90.42     53.77 o 
 -19   9   6      384.75      326.05     47.44 o 
 -17   9   6       21.40       16.91     31.53 o 
 -15   9   6        6.96       30.94     27.67 o 
 -13   9   6      401.25      492.77     54.11 o 
 -11   9   6       31.36        6.79     26.81 o 
  -9   9   6     6988.37     6505.88    127.23 o 
  -7   9   6      993.46     1047.84     57.03 o 
  -5   9   6     1588.89     1606.91     65.80 o 
  -3   9   6        2.41       25.91     24.10 o 
  -1   9   6     2707.99     2583.46     85.23 o 
   1   9   6        3.03       -6.03     23.18 o 
   3   9   6      314.66      237.74     45.32 o 
   5   9   6       56.65       22.24     38.00 o 
   7   9   6      494.52      497.57     54.39 o 
   9   9   6        0.59      -28.27     29.62 o 
  11   9   6        7.49       34.46     35.90 o 
  13   9   6        3.26      -32.65     32.65 o 
  15   9   6      749.52      833.98     87.66 o 
  17   9   6       13.86       20.58     42.68 o 
  19   9   6       20.30       51.48     48.09 o 
 -28  10   6       93.57      136.66     61.19 o 
 -26  10   6        0.00       67.59     48.06 o 
 -24  10   6      511.21      421.97     69.08 o 
 -22  10   6       71.54       85.04     37.03 o 
 -20  10   6      154.48      257.04     46.58 o 
 -18  10   6        3.09       15.68     45.24 o 
 -16  10   6      115.86      180.86     42.77 o 
 -14  10   6       11.96      -35.65     35.65 o 
 -12  10   6     2989.35     2940.01     95.50 o 
 -10  10   6        2.21        0.86     31.74 o 
  -8  10   6     1158.80     1144.33     68.92 o 
  -6  10   6        0.41        4.18     30.12 o 
  -4  10   6      582.26      565.25     51.30 o 
  -2  10   6     3341.91     3283.65     98.28 o 
   0  10   6       56.71       53.80     30.12 o 
   2  10   6      749.79      748.05     57.09 o 
   4  10   6       42.75       35.20     27.40 o 
   6  10   6      364.23      351.42     58.47 o 
   8  10   6      623.33      550.61    106.75 o 
  10  10   6      337.89      266.27     52.95 o 
  12  10   6        8.00      -20.70     37.68 o 
  14  10   6       42.44      129.50     50.59 o 
  16  10   6        0.07      -18.58     42.01 o 
 -23  11   6     1656.22     1508.39    116.00 o 
 -21  11   6        0.72       -0.69     38.40 o 
 -19  11   6      807.68      876.29     77.58 o 
 -17  11   6      288.39      287.54     82.39 o 
 -15  11   6       36.96       65.37     44.63 o 
 -13  11   6      594.83      672.54     66.77 o 
 -11  11   6        0.49      -31.18     31.18 o 
  -9  11   6        4.82       13.70     30.04 o 
  -7  11   6       35.05       42.63     32.15 o 
  -5  11   6      392.04      342.22     45.35 o 
  -3  11   6      120.91      113.03     37.01 o 
  -1  11   6      334.12      360.21     47.81 o 
   1  11   6      341.28      275.62     49.40 o 
   3  11   6        4.25      -13.31     27.87 o 
   5  11   6      639.06      553.55     78.22 o 
   7  11   6      977.33     1123.80     95.92 o 
   9  11   6       68.36       54.19     41.69 o 
  11  11   6      288.51      302.58     61.36 o 
  13  11   6       33.88       55.04     43.42 o 
 -20  12   6     1170.64     1216.94     95.51 o 
 -18  12   6      371.14      401.81     69.28 o 
 -16  12   6      181.05      282.45     57.32 o 
 -14  12   6       61.30      101.86     48.77 o 
 -12  12   6      202.57      252.91     52.90 o 
 -10  12   6       59.04      181.16     61.01 o 
  -8  12   6       86.70      134.18     57.51 o 
  -6  12   6        0.24       -8.94     66.09 o 
  -4  12   6       28.26       -4.75     47.08 o 
  -2  12   6        8.05        0.54     32.87 o 
   0  12   6       40.65        1.33     44.87 o 
   2  12   6      292.63      218.38     57.32 o 
   4  12   6     1014.91     1139.93    102.38 o 
   6  12   6        1.35        3.22     39.73 o 
   8  12   6      281.63      352.33     60.75 o 
 -11  13   6       49.44       -4.64     53.69 o 
  -9  13   6      368.62      550.16     81.31 o 
  -7  13   6       47.78       84.82     53.01 o 
  -5  13   6       80.30       -4.01     45.09 o 
  -3  13   6        1.32      -26.18     44.01 o 
  -1  13   6      343.47      330.36     61.47 o 
 -41   1   7       20.28       16.47     70.10 o 
 -39   1   7        0.23       -5.11     59.83 o 
 -37   1   7       56.48       91.72     58.95 o 
 -35   1   7       32.88      -12.12     40.93 o 
 -33   1   7       10.43       48.36     35.61 o 
 -31   1   7     1055.24      965.11     70.94 o 
 -29   1   7      707.71      732.45     63.23 o 
 -27   1   7       19.77        0.58     30.73 o 
 -25   1   7      103.96      144.43     32.74 o 
 -23   1   7     4585.20     4602.51    102.82 o 
 -21   1   7     4090.66     3715.16     99.03 o 
 -19   1   7     3009.41     2824.89     75.05 o 
 -17   1   7      107.32       46.38     23.55 o 
 -15   1   7     6738.26     6559.58    110.55 o 
 -13   1   7       66.79       74.38     11.37 o 
 -11   1   7     8830.18     8982.19     78.62 o 
  -9   1   7    17543.75    17593.78    198.71 o 
  -7   1   7    16598.23    16946.89    117.92 o 
  -5   1   7     1123.05     1016.19     31.95 o 
  -3   1   7     6878.30     7041.35     89.35 o 
  -1   1   7     2468.07     2456.13     48.38 o 
   1   1   7    15933.67    16639.55    167.79 o 
   3   1   7     5221.49     5225.71     70.84 o 
   5   1   7    19316.55    20931.68    173.39 o 
   7   1   7       28.31       25.95     15.85 o 
   9   1   7     1787.69     1739.45     45.63 o 
  11   1   7      321.50      393.57     29.33 o 
  13   1   7      297.10      275.25     28.56 o 
  15   1   7      347.04      369.60     37.02 o 
  17   1   7      488.85      525.01     44.57 o 
  19   1   7      161.95      195.02     37.72 o 
  21   1   7       15.72       49.64     34.41 o 
  23   1   7       47.98       73.64     38.95 o 
  25   1   7       70.31        1.10     41.49 o 
 -40   2   7       90.47      124.00     70.61 o 
 -38   2   7      157.11       99.51     60.09 o 
 -36   2   7       90.48       65.14     42.26 o 
 -34   2   7      494.41      533.88     70.58 o 
 -32   2   7      304.00      285.18     62.85 o 
 -30   2   7       13.91        0.23     31.62 o 
 -28   2   7      333.72      374.27     47.74 o 
 -26   2   7      570.99      579.77     63.76 o 
 -24   2   7      484.58      597.42     51.08 o 
 -22   2   7      709.74      716.28     35.93 o 
 -20   2   7        8.79       22.18     17.69 o 
 -18   2   7     1878.80     1849.54     37.42 o 
 -16   2   7      170.08      170.53     16.20 o 
 -14   2   7     1017.95     1109.35     30.89 o 
 -12   2   7      868.37      879.43     28.20 o 
 -10   2   7     1703.55     1719.97     37.94 o 
  -8   2   7     3447.47     3339.78     47.59 o 
  -6   2   7     2026.33     1823.05     38.23 o 
  -4   2   7     9160.31     9634.00    101.15 o 
  -2   2   7     9656.60    10173.89    106.47 o 
   0   2   7     6472.55     6548.84     84.46 o 
   2   2   7     1057.70     1051.24     49.96 o 
   4   2   7      466.97      482.83     26.08 o 
   6   2   7       31.78       32.24     15.69 o 
   8   2   7     1789.84     1770.27     47.89 o 
  10   2   7        3.59       18.69     15.73 o 
  12   2   7        0.49       13.98     19.61 o 
  14   2   7      495.06      488.20     40.88 o 
  16   2   7      232.52      290.22     35.37 o 
  18   2   7      652.86      527.69     46.05 o 
  20   2   7      501.69      480.90     47.61 o 
  22   2   7       27.97       -5.19     32.85 o 
  24   2   7      188.75      205.60     73.92 o 
  26   2   7      236.11      354.62     56.51 o 
 -39   3   7        9.90       35.87     59.22 o 
 -37   3   7       10.68       57.42     55.22 o 
 -35   3   7      169.82      121.09     56.17 o 
 -33   3   7      227.97      257.87     56.40 o 
 -31   3   7      769.48      709.77     76.67 o 
 -29   3   7     1462.08     1404.08     80.21 o 
 -27   3   7        9.44        0.49     29.67 o 
 -25   3   7       16.12       25.32     30.45 o 
 -23   3   7      752.66      727.64     41.15 o 
 -21   3   7       64.16       69.54     20.50 o 
 -19   3   7      412.94      377.93     24.60 o 
 -17   3   7     1454.05     1406.77     38.35 o 
 -15   3   7        1.97       23.60     13.55 o 
 -13   3   7     3697.73     3904.92     59.00 o 
 -11   3   7     2907.63     3057.05     51.47 o 
  -9   3   7      596.40      648.30     32.36 o 
  -7   3   7      873.54      983.86     37.77 o 
  -5   3   7    16557.16    17496.59    155.50 o 
  -3   3   7     6029.23     6450.57     71.47 o 
  -1   3   7      227.81      182.32     17.54 o 
   1   3   7      235.12      347.99     22.92 o 
   3   3   7      643.61      570.61     27.75 o 
   5   3   7      175.55      184.93     24.93 o 
   7   3   7     4087.21     3832.16     82.12 o 
   9   3   7      557.72      461.64     50.07 o 
  11   3   7     1419.76     1401.92     69.37 o 
  13   3   7        2.40      -23.81     23.81 o 
  15   3   7     3127.93     3135.42     87.96 o 
  17   3   7       38.58       57.45     27.49 o 
  19   3   7     1759.85     1756.73     89.61 o 
  21   3   7        8.40      -30.34     30.34 o 
  23   3   7       11.15      -22.64     46.92 o 
  25   3   7        6.66       37.82     41.21 o 
  27   3   7      108.54      240.45    120.37 o 
 -38   4   7      100.08       42.13     53.61 o 
 -36   4   7        0.50       85.99     60.42 o 
 -34   4   7       73.03      109.01     51.86 o 
 -32   4   7      378.64      574.86     73.79 o 
 -30   4   7     1511.82     1402.82    100.06 o 
 -28   4   7        0.15       15.83     33.26 o 
 -26   4   7      370.02      337.81     47.11 o 
 -24   4   7      673.69      724.72     45.93 o 
 -22   4   7       59.26      100.53     20.33 o 
 -20   4   7      464.21      519.70     37.30 o 
 -18   4   7     7704.82     7701.37     94.98 o 
 -16   4   7     1464.58     1591.50     45.30 o 
 -14   4   7     5559.80     5821.19     87.17 o 
 -12   4   7     2911.80     2925.59     61.52 o 
 -10   4   7     3390.12     3272.46     64.80 o 
  -8   4   7      360.55      308.46     26.86 o 
  -6   4   7       11.99       23.39     16.11 o 
  -4   4   7     5371.46     6033.66     76.10 o 
  -2   4   7        6.40       -8.78     13.24 o 
   0   4   7      205.19      321.13     23.07 o 
   2   4   7      620.02      675.38     36.48 o 
   4   4   7     2529.92     2202.29     62.22 o 
   6   4   7      156.52      161.72     28.27 o 
   8   4   7     2138.40     2023.64     88.91 o 
  10   4   7      205.84      246.32     41.29 o 
  12   4   7       46.49       54.62     29.99 o 
  14   4   7     1243.28     1340.53     62.90 o 
  16   4   7      812.71      839.21     55.44 o 
  18   4   7      497.06      514.30     57.01 o 
  20   4   7      128.37      104.42     40.11 o 
  22   4   7      713.40      930.84     76.62 o 
  24   4   7        4.09       26.28     46.54 o 
  26   4   7      473.68      600.62     73.51 o 
 -37   5   7       26.20      -45.09     45.09 o 
 -35   5   7       45.78       83.98     50.38 o 
 -33   5   7       77.60      152.91     50.21 o 
 -31   5   7      103.51      162.20     48.98 o 
 -29   5   7      526.70      446.62     64.56 o 
 -27   5   7       79.28      116.73    143.61 o 
 -25   5   7     4171.62     4568.31    116.44 o 
 -23   5   7      539.89      533.49     35.95 o 
 -21   5   7       50.18       50.42     20.06 o 
 -19   5   7       34.88       58.06     20.38 o 
 -17   5   7     6418.87     6356.22    100.04 o 
 -15   5   7     8351.83     8393.78    115.22 o 
 -13   5   7     2425.20     2605.43     76.84 o 
 -11   5   7     3312.18     3542.58     73.06 o 
  -9   5   7     3145.10     3291.25     70.26 o 
  -7   5   7     6046.17     6167.81     96.27 o 
  -5   5   7       24.20       71.83     24.84 o 
  -3   5   7      471.52      562.10     31.75 o 
  -1   5   7     2010.35     1996.95     48.14 o 
   1   5   7     3768.07     4009.07     66.45 o 
   3   5   7     4092.95     4155.15     80.35 o 
   5   5   7      333.05      332.53     40.85 o 
   7   5   7      297.34      270.87     34.45 o 
   9   5   7     6014.30     5645.44    115.90 o 
  11   5   7      102.83      171.68     35.27 o 
  13   5   7      988.29     1148.57     72.93 o 
  15   5   7        4.14      -14.20     43.03 o 
  17   5   7        2.70       38.22     37.45 o 
  19   5   7      223.27      161.70     56.39 o 
  21   5   7       27.59        6.51     32.89 o 
  23   5   7      621.60      799.82     75.32 o 
  25   5   7       88.34      233.69     50.88 o 
 -36   6   7      146.36      117.61     56.98 o 
 -34   6   7       48.25       76.96     75.94 o 
 -32   6   7      167.79       88.58     46.34 o 
 -30   6   7      277.57      312.95     61.58 o 
 -28   6   7      989.83     1053.54     93.32 o 
 -26   6   7      144.85      145.37     53.53 o 
 -24   6   7       14.00       54.41     27.19 o 
 -22   6   7      187.62      232.00     30.18 o 
 -20   6   7       46.85       37.79     24.05 o 
 -18   6   7     1927.62     2050.74     64.60 o 
 -16   6   7      151.46      153.64     34.15 o 
 -14   6   7     1361.39     1283.99     78.22 o 
 -12   6   7      277.66      284.58     31.25 o 
 -10   6   7     1254.26     1317.88     54.96 o 
  -8   6   7       32.08       18.80     29.80 o 
  -6   6   7      323.45      268.30     27.29 o 
  -4   6   7     1474.02     1405.42     48.93 o 
  -2   6   7      269.06      275.92     27.41 o 
   0   6   7        1.80       17.84     17.09 o 
   2   6   7       10.39       -6.70     18.94 o 
   4   6   7       70.67       58.11     20.91 o 
   6   6   7       15.06      -11.54     21.88 o 
   8   6   7      657.76      619.88     50.31 o 
  10   6   7      213.03      149.34     34.46 o 
  12   6   7     2430.17     2461.78    117.65 o 
  14   6   7     3758.34     3698.85    134.99 o 
  16   6   7     1050.39     1150.21     93.95 o 
  18   6   7      194.53      216.42     45.07 o 
  20   6   7      221.33      273.25     49.17 o 
  22   6   7        9.04      -36.88     40.03 o 
  24   6   7       15.98      -29.52     79.78 o 
 -35   7   7      297.81      295.14     69.28 o 
 -33   7   7       47.86       -1.70     49.51 o 
 -31   7   7        2.60      -55.75     61.72 o 
 -29   7   7     1136.80     1248.37    103.23 o 
 -27   7   7      737.45      763.07    126.53 o 
 -25   7   7       40.33       40.30     41.91 o 
 -23   7   7        0.30       33.68     30.14 o 
 -21   7   7       65.71       46.71     27.94 o 
 -19   7   7       42.87       51.73     31.49 o 
 -17   7   7      311.82      289.53     39.95 o 
 -15   7   7      980.86      987.96     55.41 o 
 -13   7   7       69.80       76.71     29.36 o 
 -11   7   7    10777.76    10068.04    246.44 o 
  -9   7   7      166.15      164.48     29.74 o 
  -7   7   7      434.09      527.40     42.33 o 
  -5   7   7     2207.48     2107.91     60.69 o 
  -3   7   7     1015.02     1033.54     48.93 o 
  -1   7   7      701.45      807.44     43.66 o 
   1   7   7       94.42       70.54     25.37 o 
   3   7   7        0.27       21.41     24.35 o 
   5   7   7      184.40      252.50     36.65 o 
   7   7   7      354.93      367.70     41.63 o 
   9   7   7     4952.14     4470.39    190.22 o 
  11   7   7      255.14      223.84     49.71 o 
  13   7   7      331.15      292.11     52.10 o 
  15   7   7       90.11      172.61     53.46 o 
  17   7   7        2.53       26.19     67.80 o 
  19   7   7      323.72      453.78     60.05 o 
  21   7   7      124.92       79.56     46.73 o 
 -32   8   7      454.59      434.55     77.47 o 
 -30   8   7       30.93       -0.05     45.58 o 
 -28   8   7        0.81      -38.85     38.85 o 
 -26   8   7      770.03      673.33     74.95 o 
 -24   8   7       16.45        6.31     27.97 o 
 -22   8   7      457.29      422.60     47.98 o 
 -20   8   7      285.10      299.24     42.54 o 
 -18   8   7       32.23       28.65     43.15 o 
 -16   8   7     2306.98     2239.44     91.20 o 
 -14   8   7     5564.35     5432.59    112.51 o 
 -12   8   7     5205.52     5021.31    107.01 o 
 -10   8   7     4997.06     5067.23    159.64 o 
  -8   8   7    12594.08    11949.76    213.63 o 
  -6   8   7     1216.38     1111.18     59.97 o 
  -4   8   7     3876.27     3778.06     93.88 o 
  -2   8   7      349.83      371.65     35.97 o 
   0   8   7       62.18       49.96     26.40 o 
   2   8   7      591.35      572.91     47.76 o 
   4   8   7      353.58      293.71     40.84 o 
   6   8   7      369.35      371.71     47.43 o 
   8   8   7      907.84      772.19     77.11 o 
  10   8   7       14.76       35.98     37.45 o 
  12   8   7      237.73      265.47     65.65 o 
  14   8   7        0.05       26.93     38.28 o 
  16   8   7      109.11       35.04     43.72 o 
  18   8   7       86.01      189.15     54.32 o 
  20   8   7     1381.76     1473.04    128.09 o 
 -31   9   7        4.20       39.82     54.79 o 
 -29   9   7      153.84      270.01     62.44 o 
 -27   9   7       76.07       49.98     60.02 o 
 -25   9   7      133.29      118.64     65.37 o 
 -23   9   7      171.06      232.28     43.53 o 
 -21   9   7     1870.63     1757.41     90.35 o 
 -19   9   7       22.69       -7.88     30.56 o 
 -17   9   7     1778.42     1782.36     79.07 o 
 -15   9   7       47.46       11.88     34.66 o 
 -13   9   7      307.86      286.39     41.57 o 
 -11   9   7     1329.45     1506.23     72.66 o 
  -9   9   7     2081.51     2077.60     81.86 o 
  -7   9   7      524.01      457.37     45.77 o 
  -5   9   7     2953.76     3061.62     79.74 o 
  -3   9   7        2.98       25.00     38.78 o 
  -1   9   7      752.99      749.55     70.08 o 
   1   9   7     2236.41     2159.13     84.63 o 
   3   9   7       80.19       53.37     27.72 o 
   5   9   7       85.12       98.65     40.40 o 
   7   9   7      330.09      288.05     51.91 o 
   9   9   7        5.20       19.35     36.51 o 
  11   9   7        6.87       40.56     37.77 o 
  13   9   7      285.97      334.39     61.85 o 
  15   9   7      137.29       49.35     43.84 o 
  17   9   7      487.54      487.76     97.88 o 
 -28  10   7       73.96       95.11     56.00 o 
 -26  10   7       88.20      144.09     52.00 o 
 -24  10   7       59.11       58.51     43.12 o 
 -22  10   7      174.15      174.75     43.81 o 
 -20  10   7      267.34      372.34     51.84 o 
 -18  10   7      361.97      369.41     51.24 o 
 -16  10   7       14.40       23.31     33.69 o 
 -14  10   7      285.55      281.88     42.58 o 
 -12  10   7     1171.47     1236.36     83.09 o 
 -10  10   7      711.04      798.19     60.79 o 
  -8  10   7      463.52      429.60     48.12 o 
  -6  10   7      132.54      153.81     33.16 o 
  -4  10   7       43.85       77.73     31.81 o 
  -2  10   7      105.95      100.74     33.42 o 
   0  10   7       19.22       37.63     27.74 o 
   2  10   7      117.75      147.35     39.29 o 
   4  10   7      335.38      407.12     60.55 o 
   6  10   7        7.09       36.12     37.20 o 
   8  10   7       20.72       22.33     44.47 o 
  10  10   7        1.82      -32.42     32.42 o 
  12  10   7        3.33        2.67     36.74 o 
  14  10   7       88.80      128.67    100.42 o 
 -25  11   7      148.97       96.60     82.60 o 
 -23  11   7       36.49      -39.69     44.11 o 
 -21  11   7       19.12       75.81     41.72 o 
 -19  11   7      664.03      637.64     68.15 o 
 -17  11   7        0.56       88.17     40.88 o 
 -15  11   7       53.20       35.06     42.28 o 
 -13  11   7      127.95      105.72     43.23 o 
 -11  11   7       85.84       27.48     33.82 o 
  -9  11   7      330.50      429.03     56.02 o 
  -7  11   7      418.79      443.27     66.43 o 
  -5  11   7      209.71      118.03     42.02 o 
  -3  11   7      130.84       65.06     32.76 o 
  -1  11   7       11.05       13.48     33.15 o 
   1  11   7       86.89       62.37     39.46 o 
   3  11   7       60.52      112.27     37.30 o 
   5  11   7      108.36      130.58     44.98 o 
   7  11   7       16.80       10.38     40.64 o 
   9  11   7       68.70        5.45     44.01 o 
  11  11   7        1.04        8.91     39.40 o 
 -20  12   7      308.38      396.21     62.09 o 
 -18  12   7      227.28      205.73     63.45 o 
 -16  12   7        0.14       44.40     41.96 o 
 -14  12   7        0.00       65.58     43.39 o 
 -12  12   7        0.00       -1.31     39.56 o 
 -10  12   7       75.45      105.40     64.45 o 
  -8  12   7       26.96       44.84     42.57 o 
  -6  12   7      110.93       51.98     42.07 o 
  -4  12   7        6.40       49.94     64.82 o 
  -2  12   7       99.41       89.69     44.91 o 
   0  12   7       59.11      115.22     43.66 o 
   2  12   7     1232.03     1468.61     98.25 o 
   4  12   7      245.55      284.73     59.55 o 
   6  12   7       55.19       49.94     43.88 o 
  -9  13   7        5.05       93.92     58.07 o 
  -7  13   7       11.00      -41.14     63.47 o 
  -5  13   7       12.81      -16.62     73.14 o 
  -3  13   7        1.70      -18.40     42.99 o 
 -40   0   8       13.36       42.01    103.90 o 
 -38   0   8        1.35       18.17     78.35 o 
 -36   0   8       57.28      132.88     60.25 o 
 -34   0   8      566.06      457.66     77.55 o 
 -32   0   8       22.60       57.21     47.88 o 
 -30   0   8       88.54      107.32     51.13 o 
 -28   0   8       66.29       17.24     42.97 o 
 -26   0   8      752.54      778.78     81.29 o 
 -24   0   8     2962.12     2775.66    117.87 o 
 -22   0   8     1101.86      840.41     76.39 o 
 -20   0   8     6112.33     6133.63    315.68 o 
 -18   0   8      336.43      313.46     47.87 o 
 -16   0   8     7869.61     7350.53    271.11 o 
 -14   0   8     4957.11     4670.15     74.03 o 
 -12   0   8    32758.99    36027.20    302.08 o 
 -10   0   8    42389.60    42217.76    341.92 o 
  -8   0   8    18719.56    18194.41    230.65 o 
  -6   0   8      808.53      673.88     31.89 o 
  -4   0   8     1542.87     1623.12     44.90 o 
  -2   0   8    10501.96    10266.31    177.08 o 
   0   0   8     9879.99    11159.03    190.56 o 
   2   0   8      126.26      276.51     27.35 o 
   4   0   8      403.95      460.65     35.80 o 
   6   0   8      375.37      626.13     43.18 o 
   8   0   8     1004.96     1210.53     58.96 o 
  10   0   8      762.80      917.12     56.79 o 
  12   0   8     1095.15     1234.28     67.07 o 
  14   0   8       22.13       41.12     29.55 o 
  16   0   8     3697.62     2877.39    125.06 o 
  18   0   8      152.15      181.26     53.46 o 
  20   0   8      324.14      250.73     60.50 o 
  22   0   8     2396.86     2607.19    215.75 o 
  24   0   8       11.25      -10.50     58.76 o 
  26   0   8        0.20        0.85     78.07 o 
 -41   1   8        6.64       14.37     64.34 o 
 -39   1   8      325.91      343.39     66.64 o 
 -37   1   8       72.13       12.40     44.41 o 
 -35   1   8       10.91        5.50     36.67 o 
 -33   1   8      695.70      755.93     66.14 o 
 -31   1   8      605.71      533.09     55.39 o 
 -29   1   8       76.48       67.92     32.97 o 
 -27   1   8        1.23        9.83     27.08 o 
 -25   1   8       90.27       97.28     32.79 o 
 -23   1   8     6224.36     5998.36    143.45 o 
 -21   1   8     7715.62     7714.65    129.40 o 
 -19   1   8     7293.90     7262.25    119.29 o 
 -17   1   8      639.72      824.28     49.66 o 
 -15   1   8     2125.45     2117.13     58.64 o 
 -13   1   8     3190.02     3217.39     46.26 o 
 -11   1   8     7600.61     7620.97     81.32 o 
  -9   1   8    12817.81    13376.04    104.61 o 
  -7   1   8    14778.29    15028.13    111.32 o 
  -5   1   8     1837.58     1987.77     56.14 o 
  -3   1   8    13944.72    13792.15    126.69 o 
  -1   1   8       58.55       44.57     17.95 o 
   1   1   8      555.95      593.53     79.49 o 
   3   1   8     2058.14     2033.68     46.44 o 
   5   1   8     3463.12     3477.83     63.96 o 
   7   1   8       14.80       11.22     14.89 o 
   9   1   8        8.93       36.43     17.52 o 
  11   1   8      402.16      401.16     31.31 o 
  13   1   8      302.84      383.81     35.94 o 
  15   1   8      351.12      340.38     36.17 o 
  17   1   8      328.52      395.03     43.37 o 
  19   1   8       72.60       77.13     42.94 o 
  21   1   8      184.79      236.65     64.86 o 
  23   1   8      688.56      642.16     82.00 o 
  25   1   8       38.23      -18.71     44.73 o 
 -40   2   8       45.20       98.06     61.99 o 
 -38   2   8       46.29       62.55     48.83 o 
 -36   2   8       23.36      -34.06     38.19 o 
 -34   2   8      498.33      493.83     68.47 o 
 -32   2   8      483.81      517.03     54.90 o 
 -30   2   8      651.85      697.50     73.10 o 
 -28   2   8      417.43      391.70     46.19 o 
 -26   2   8     1517.78     1280.98     70.67 o 
 -24   2   8     2561.65     2477.46     87.52 o 
 -22   2   8     1226.58     1372.36     72.69 o 
 -20   2   8      192.73      194.75     21.05 o 
 -18   2   8        7.03        1.73     10.93 o 
 -16   2   8      171.95      233.65     17.96 o 
 -14   2   8      186.37      214.96     19.50 o 
 -12   2   8     3591.41     3919.62     55.04 o 
 -10   2   8     1434.41     1182.50     32.38 o 
  -8   2   8      416.38      481.38     29.00 o 
  -6   2   8    18533.52    19665.84    163.91 o 
  -4   2   8    10701.35    11282.75    116.78 o 
  -2   2   8    12577.45    12967.91    128.83 o 
   0   2   8     6091.97     6149.91     85.29 o 
   2   2   8     1366.57     1344.43     59.45 o 
   4   2   8      607.27      628.81     34.41 o 
   6   2   8      461.42      476.53     30.66 o 
   8   2   8       99.33       95.25     21.14 o 
  10   2   8       30.57       14.35     23.07 o 
  12   2   8        4.38      -19.81     19.81 o 
  14   2   8      155.79      188.03     29.95 o 
  16   2   8      512.50      556.32     46.52 o 
  18   2   8      142.29       44.18     32.34 o 
  20   2   8      504.00      448.41     59.74 o 
  22   2   8      141.74      255.39     49.37 o 
  24   2   8      483.81      616.00     70.07 o 
  26   2   8      427.05      638.43     86.58 o 
 -39   3   8        8.31      -46.93     46.93 o 
 -37   3   8      145.46      111.66     52.71 o 
 -35   3   8       31.83      -10.94     58.12 o 
 -33   3   8       52.35       11.75     53.44 o 
 -31   3   8      299.14      437.62     53.66 o 
 -29   3   8      130.88      143.94     45.93 o 
 -27   3   8      692.14      655.41     58.46 o 
 -25   3   8      672.07      681.88     78.14 o 
 -23   3   8      756.60      742.46     40.50 o 
 -21   3   8      805.34      844.37     37.37 o 
 -19   3   8      605.76      536.80     27.58 o 
 -17   3   8     3954.42     4087.64     62.20 o 
 -15   3   8      525.70      502.31     27.08 o 
 -13   3   8    10581.62    11124.76    106.62 o 
 -11   3   8     3389.95     3592.41     64.45 o 
  -9   3   8     8645.12     9511.63     96.23 o 
  -7   3   8    12580.61    13658.21    136.42 o 
  -5   3   8    10052.60    11420.18    123.03 o 
  -3   3   8     2074.53     2231.35     53.43 o 
  -1   3   8     1130.05      963.19     48.04 o 
   1   3   8      747.21      742.78     36.76 o 
   3   3   8     1199.99     1143.90     36.61 o 
   5   3   8       18.64        5.19     21.02 o 
   7   3   8      156.79      156.11     28.68 o 
   9   3   8      300.81      351.23     37.13 o 
  11   3   8     6413.52     6370.46    107.68 o 
  13   3   8     1297.67     1407.29     61.86 o 
  15   3   8      525.68      478.69     50.69 o 
  17   3   8     2161.80     2066.47    110.45 o 
  19   3   8       13.81       -6.37     41.06 o 
  21   3   8        5.66        2.86     48.44 o 
  23   3   8      250.76      248.71     50.52 o 
  25   3   8      160.01      344.91     61.29 o 
 -40   4   8        0.03      -28.79     51.28 o 
 -38   4   8       27.05      -24.63     49.79 o 
 -36   4   8        0.50        6.89     45.38 o 
 -34   4   8      108.47       80.35     45.80 o 
 -32   4   8       93.04      102.22     44.17 o 
 -30   4   8     4105.14     4001.26    139.70 o 
 -28   4   8       86.87       91.94     38.03 o 
 -26   4   8      678.49      700.54     60.23 o 
 -24   4   8       39.34      104.78     32.41 o 
 -22   4   8     1389.95     1472.43     55.64 o 
 -20   4   8        7.02       23.85     16.02 o 
 -18   4   8       56.32      133.17     24.41 o 
 -16   4   8     6231.65     6290.29     84.69 o 
 -14   4   8       41.40       75.67     17.41 o 
 -12   4   8     1133.24     1214.94     45.26 o 
 -10   4   8     2382.56     2643.39     60.14 o 
  -8   4   8      947.41     1009.48     43.14 o 
  -6   4   8       73.27       78.53     23.49 o 
  -4   4   8    18610.33    19909.07    236.50 o 
  -2   4   8    17756.49    18849.03    152.05 o 
   0   4   8     2680.64     2894.79     52.58 o 
   2   4   8       62.36       49.76     15.17 o 
   4   4   8     2311.84     2363.79     65.65 o 
   6   4   8     3707.22     3478.55     82.83 o 
   8   4   8     1148.44     1129.12     60.65 o 
  10   4   8     1533.31     1509.53     93.18 o 
  12   4   8      690.32      538.68     60.66 o 
  14   4   8        0.64       21.27     28.31 o 
  16   4   8      968.42     1034.29     74.37 o 
  18   4   8        8.43      -10.69     32.50 o 
  20   4   8       57.92      117.28     37.32 o 
  22   4   8      350.00      376.26     58.41 o 
  24   4   8      106.38      101.53     47.87 o 
 -39   5   8        0.26       26.47     56.41 o 
 -37   5   8      332.67      379.07     74.14 o 
 -35   5   8      273.89      283.82     62.84 o 
 -33   5   8      140.92      148.56     83.02 o 
 -31   5   8      323.18      317.26     58.96 o 
 -29   5   8      575.41      505.43     68.00 o 
 -27   5   8     1030.14     1007.04     81.73 o 
 -25   5   8       63.13       93.14     33.34 o 
 -23   5   8       29.38        4.57     19.50 o 
 -21   5   8      297.51      332.19     30.11 o 
 -19   5   8     8508.03     8298.89    123.80 o 
 -17   5   8      759.73      860.38     40.99 o 
 -15   5   8    14041.64    14506.15    256.04 o 
 -13   5   8      862.05      894.16     45.44 o 
 -11   5   8      173.04      172.91     24.46 o 
  -9   5   8      799.83      740.22     42.13 o 
  -7   5   8     2719.61     2590.22     64.09 o 
  -5   5   8     6662.40     7114.05    115.34 o 
  -3   5   8      907.19      987.83     43.60 o 
  -1   5   8       13.34       14.67     15.24 o 
   1   5   8      888.03      969.85     38.46 o 
   3   5   8       67.55       57.05     30.98 o 
   5   5   8      380.10      416.70     38.96 o 
   7   5   8     1159.78     1103.28     59.00 o 
   9   5   8    14193.12    13965.23    191.15 o 
  11   5   8     3079.37     3054.62    178.73 o 
  13   5   8       69.59       75.00     37.71 o 
  15   5   8     1982.87     1920.75    111.51 o 
  17   5   8        5.70       23.86     36.71 o 
  19   5   8        1.67        6.60     32.47 o 
  21   5   8       48.38       40.77     35.16 o 
  23   5   8        6.89      107.84     44.39 o 
 -36   6   8       89.98       93.84     57.77 o 
 -34   6   8        0.37      -60.59     60.59 o 
 -32   6   8       68.83      -12.65     46.09 o 
 -30   6   8      629.24      572.98     73.99 o 
 -28   6   8        6.92       90.48     43.62 o 
 -26   6   8     1087.34     1034.87    184.17 o 
 -24   6   8      873.95      934.33     68.89 o 
 -22   6   8     1190.99     1113.14     50.17 o 
 -20   6   8     1536.26     1592.22     58.95 o 
 -18   6   8       25.67       33.79     26.67 o 
 -16   6   8     1726.30     1717.45     63.57 o 
 -14   6   8     6633.55     6662.67    110.25 o 
 -12   6   8     2022.79     1875.96     61.77 o 
 -10   6   8      338.62      316.25     33.19 o 
  -8   6   8      230.68      220.29     55.56 o 
  -6   6   8       42.03       83.92     23.81 o 
  -4   6   8     3659.26     3684.12     96.00 o 
  -2   6   8      636.93      647.90     36.51 o 
   0   6   8     2167.49     1992.43     54.98 o 
   2   6   8     4271.77     3921.39    104.79 o 
   4   6   8      530.53      449.06     43.82 o 
   6   6   8      204.01      275.52     38.40 o 
   8   6   8       25.60       27.92     32.54 o 
  10   6   8       11.56       65.78     37.22 o 
  12   6   8        0.60        5.02     36.98 o 
  14   6   8      211.30      309.56     64.67 o 
  16   6   8      618.24      648.74     74.08 o 
  18   6   8      108.97      168.79     70.69 o 
  20   6   8      844.90      895.21     81.66 o 
  22   6   8      192.31      119.78     48.97 o 
 -35   7   8       48.00       31.99     68.41 o 
 -33   7   8      206.92      131.73     56.41 o 
 -31   7   8      190.84      237.99     58.86 o 
 -29   7   8      377.92      394.16     63.68 o 
 -27   7   8      379.32      437.69     66.70 o 
 -25   7   8       39.86       48.57     40.18 o 
 -23   7   8      904.76      887.87     50.42 o 
 -21   7   8     1403.00     1441.86     59.04 o 
 -19   7   8      139.73      173.14     30.42 o 
 -17   7   8     3134.32     3176.88     83.12 o 
 -15   7   8     1357.72     1375.45     63.28 o 
 -13   7   8      464.31      490.81     42.83 o 
 -11   7   8     3341.64     3070.89     81.47 o 
  -9   7   8      436.05      416.52     40.77 o 
  -7   7   8     1291.35     1279.89     60.16 o 
  -5   7   8       15.71        0.88     20.14 o 
  -3   7   8       65.90       64.99     21.89 o 
  -1   7   8      119.71      110.98     48.18 o 
   1   7   8      628.63      725.02     48.66 o 
   3   7   8       16.50       39.67     23.67 o 
   5   7   8      551.43      422.76     80.95 o 
   7   7   8     1225.54     1328.05     93.28 o 
   9   7   8      391.64      365.77     58.64 o 
  11   7   8      352.11      335.47     54.48 o 
  13   7   8      389.62      394.28     59.95 o 
  15   7   8      402.01      443.84     62.53 o 
  17   7   8       48.59       33.52     38.94 o 
  19   7   8       41.04       56.82     42.18 o 
  21   7   8      737.00      565.08     69.91 o 
 -34   8   8       26.06       65.53     52.58 o 
 -32   8   8       12.12      111.56     59.68 o 
 -30   8   8        1.66       -6.18     45.45 o 
 -28   8   8      288.34      199.07     57.18 o 
 -26   8   8      156.35      110.93     46.16 o 
 -24   8   8       13.48      -19.76     27.88 o 
 -22   8   8      192.80      224.92     39.30 o 
 -20   8   8      583.53      632.98     61.85 o 
 -18   8   8     1956.20     2274.12    105.96 o 
 -16   8   8     4978.40     4805.77    107.96 o 
 -14   8   8     1329.83     1263.31     66.04 o 
 -12   8   8     3162.83     3040.96     86.15 o 
 -10   8   8       22.24       24.52     26.10 o 
  -8   8   8     1360.46     1305.65     65.97 o 
  -6   8   8      137.61       83.50     26.92 o 
  -4   8   8      639.60      609.82     43.22 o 
  -2   8   8      207.16      205.15     34.39 o 
   0   8   8     1291.70     1303.97     65.19 o 
   2   8   8      321.58      363.36     44.92 o 
   4   8   8      188.61      258.42     48.21 o 
   6   8   8      398.46      320.63     56.29 o 
   8   8   8     3907.45     3304.59    131.24 o 
  10   8   8      780.62      835.02     98.19 o 
  12   8   8       15.47       23.44     43.45 o 
  14   8   8      106.36      188.14     59.40 o 
  16   8   8      527.78      686.90    110.50 o 
  18   8   8        8.82       33.95     49.20 o 
 -31   9   8       77.02       89.20     59.50 o 
 -29   9   8       59.44       71.73     49.87 o 
 -27   9   8      342.48      363.06     87.73 o 
 -25   9   8      317.38      470.95     98.50 o 
 -23   9   8       12.23       19.75     34.32 o 
 -21   9   8      182.54      182.66     39.40 o 
 -19   9   8       13.05       19.09     31.78 o 
 -17   9   8      641.62      665.28     61.70 o 
 -15   9   8      114.06       50.08     31.74 o 
 -13   9   8     1044.21     1107.22     65.18 o 
 -11   9   8      253.74      180.00     34.11 o 
  -9   9   8     2127.24     2020.43     82.28 o 
  -7   9   8      531.50      534.22     49.51 o 
  -5   9   8      251.81      207.80     34.57 o 
  -3   9   8       53.55       34.97     28.27 o 
  -1   9   8     1796.38     1801.42     79.80 o 
   1   9   8     1384.38     1397.40     87.07 o 
   3   9   8      814.02      668.72     82.93 o 
   5   9   8       25.32        0.18     31.29 o 
   7   9   8       38.15       10.76     45.29 o 
   9   9   8        3.44       20.71     34.87 o 
  11   9   8      351.63      327.10     59.98 o 
  13   9   8       96.05      -12.91     55.10 o 
  15   9   8       12.45        2.87     48.38 o 
  17   9   8       86.63       84.63     50.37 o 
 -28  10   8       56.86      115.03     52.45 o 
 -26  10   8       26.35      122.67     56.21 o 
 -24  10   8       21.61      106.52     71.96 o 
 -22  10   8      173.53      150.54     42.08 o 
 -20  10   8      662.11      774.88     84.70 o 
 -18  10   8      214.93      243.05     45.87 o 
 -16  10   8       12.85        4.56     30.73 o 
 -14  10   8      682.34      715.69     57.61 o 
 -12  10   8     1004.97      963.87     66.54 o 
 -10  10   8      532.61      604.84     66.44 o 
  -8  10   8     1724.24     1910.29     85.93 o 
  -6  10   8     2147.65     2178.01    103.14 o 
  -4  10   8     1279.00     1384.47     75.75 o 
  -2  10   8      296.31      211.81     43.38 o 
   0  10   8       49.57        9.02     37.74 o 
   2  10   8       28.39       98.03     58.51 o 
   4  10   8     1341.87     1537.90    109.27 o 
   6  10   8      100.94      107.52     43.33 o 
   8  10   8       29.04      -16.67     36.67 o 
  10  10   8        1.02        3.29     38.38 o 
  12  10   8       51.98      -11.92     41.93 o 
  14  10   8      139.17       35.88     61.73 o 
 -25  11   8       38.74       89.06     55.47 o 
 -23  11   8      980.96     1029.77     96.47 o 
 -21  11   8       73.64       70.64     40.61 o 
 -19  11   8        0.01       35.26     36.21 o 
 -17  11   8       33.52       -9.21     35.78 o 
 -15  11   8       12.16       16.38     33.16 o 
 -13  11   8        8.03       16.55     38.77 o 
 -11  11   8      730.61      783.71     63.69 o 
  -9  11   8      234.11      137.52     52.07 o 
  -7  11   8        4.37       58.14     44.08 o 
  -5  11   8      220.82      192.48     43.93 o 
  -3  11   8      105.31       38.03     35.40 o 
  -1  11   8      264.01      201.54     46.68 o 
   1  11   8      608.76      743.99     71.43 o 
   3  11   8      769.55      836.78     87.89 o 
   5  11   8       67.19       79.32     48.30 o 
   7  11   8        0.10      -34.76     36.10 o 
   9  11   8       42.22      -27.02     73.88 o 
 -20  12   8      415.35      381.36     79.13 o 
 -18  12   8      399.79      513.84     67.77 o 
 -16  12   8       73.87       30.62     43.67 o 
 -14  12   8        4.22      -27.81     41.49 o 
 -12  12   8        0.00      -56.93     86.44 o 
 -10  12   8       11.60      -35.60     40.20 o 
  -8  12   8      105.88       31.41     49.55 o 
  -6  12   8      449.25      610.14     69.42 o 
  -4  12   8        0.16      -12.10     38.65 o 
  -2  12   8        0.16       26.80     39.46 o 
   0  12   8     1724.67     1751.10    109.29 o 
   2  12   8      195.72      155.08     51.26 o 
   4  12   8       45.63        0.41     43.15 o 
 -41   1   9       13.18      -17.07     69.41 o 
 -39   1   9       39.91      165.77     53.70 o 
 -37   1   9      457.34      540.89     59.99 o 
 -35   1   9      437.30      466.64     55.68 o 
 -33   1   9      612.07      738.02     80.31 o 
 -31   1   9      178.80      284.81     45.23 o 
 -29   1   9        8.02      -21.06     26.55 o 
 -27   1   9        1.49      -27.40     27.40 o 
 -25   1   9     1912.31     1807.42     77.92 o 
 -23   1   9      859.10      931.95     74.59 o 
 -21   1   9      251.00      286.85     36.52 o 
 -19   1   9     1788.64     1687.33     61.24 o 
 -17   1   9      123.40       97.80     24.27 o 
 -15   1   9     3608.87     3937.09     52.83 o 
 -13   1   9     5408.18     5430.92     64.21 o 
 -11   1   9    29446.53    30890.96    195.75 o 
  -9   1   9    39273.95    41406.51    244.09 o 
  -7   1   9     1528.14     1371.00     40.10 o 
  -5   1   9     9370.19     9444.26    103.43 o 
  -3   1   9      270.42      422.24     28.02 o 
  -1   1   9     1336.25     1292.94     50.68 o 
   1   1   9     1074.03     1193.60     50.81 o 
   3   1   9     1447.44     1652.40     45.04 o 
   5   1   9      652.26      611.55     30.71 o 
   7   1   9      711.05      797.20     36.23 o 
   9   1   9        7.30       -3.22     16.69 o 
  11   1   9       79.72       86.82     23.78 o 
  13   1   9       45.44       28.55     22.12 o 
  15   1   9        4.07      -25.94     25.94 o 
  17   1   9      478.92      441.33     57.23 o 
  19   1   9      212.65      202.07     47.43 o 
  21   1   9      533.71      553.02     78.77 o 
  23   1   9       43.22       51.86     77.78 o 
  25   1   9       30.17       96.67     89.85 o 
 -40   2   9       56.71       36.97     74.99 o 
 -38   2   9       37.93        9.92     43.92 o 
 -36   2   9      480.33      516.64     73.84 o 
 -34   2   9      424.66      441.63     54.03 o 
 -32   2   9     1242.47     1135.09     76.86 o 
 -30   2   9      270.23      271.29     44.28 o 
 -28   2   9      766.53      749.91     61.19 o 
 -26   2   9     2037.78     1920.00    116.01 o 
 -24   2   9      911.20      925.76     60.25 o 
 -22   2   9     1869.24     1704.71     71.13 o 
 -20   2   9       46.46       54.05     16.23 o 
 -18   2   9      153.68      181.48     16.77 o 
 -16   2   9     1108.76     1115.78     48.75 o 
 -14   2   9     2349.09     2368.26     61.08 o 
 -12   2   9     2690.45     2965.07     49.74 o 
 -10   2   9    15511.63    16532.59    129.46 o 
  -8   2   9     4739.26     4869.96     59.93 o 
  -6   2   9      468.85      416.21     28.76 o 
  -4   2   9     3321.37     3624.10     65.57 o 
  -2   2   9      237.65      222.87     23.99 o 
   0   2   9      287.21      318.85     33.56 o 
   2   2   9      364.34      349.38     32.54 o 
   4   2   9     1040.44     1151.76     62.98 o 
   6   2   9      828.74      749.68     37.43 o 
   8   2   9     4993.27     4865.39     86.00 o 
  10   2   9      607.68      622.22     41.23 o 
  12   2   9     1379.58     1419.95     59.71 o 
  14   2   9      187.99      171.84     40.25 o 
  16   2   9       58.56       56.88     34.98 o 
  18   2   9        1.44       -4.08     34.13 o 
  20   2   9      220.33      264.05     46.57 o 
  22   2   9     1579.69     1412.39    123.70 o 
  24   2   9       17.52      -11.96     45.14 o 
 -41   3   9       13.55      -39.09     57.10 o 
 -39   3   9        4.21       54.62     50.86 o 
 -37   3   9        0.96      -11.42     51.51 o 
 -35   3   9      781.78      904.26    179.61 o 
 -33   3   9       14.52      -32.37     32.37 o 
 -31   3   9     1188.53     1029.67     74.26 o 
 -29   3   9        0.83      -11.39     26.68 o 
 -27   3   9     1215.15     1202.91     78.80 o 
 -25   3   9      903.64      879.30     61.64 o 
 -23   3   9        2.79       29.17     25.71 o 
 -21   3   9     2951.29     3048.30     54.78 o 
 -19   3   9     2123.29     2215.67     48.24 o 
 -17   3   9     1386.57     1627.48     42.64 o 
 -15   3   9     2060.99     1884.66     43.85 o 
 -13   3   9       24.69       36.45     14.53 o 
 -11   3   9     9972.34    10281.22    101.30 o 
  -9   3   9     6991.61     7333.15     82.13 o 
  -7   3   9     6761.31     6811.07     94.42 o 
  -5   3   9     5217.11     5132.19     82.06 o 
  -3   3   9      206.84      233.64     25.00 o 
  -1   3   9      137.46      138.45     21.67 o 
   1   3   9      125.73       99.57     24.13 o 
   3   3   9        0.28       -3.49     12.93 o 
   5   3   9     1903.28     1949.22    102.74 o 
   7   3   9       75.37       87.72     25.58 o 
   9   3   9     9373.88     8762.37    139.35 o 
  11   3   9      174.57      106.94     33.31 o 
  13   3   9     2076.01     2238.83     90.85 o 
  15   3   9       13.97       24.65     30.86 o 
  17   3   9      219.34      168.66     42.48 o 
  19   3   9      373.54      474.71     72.92 o 
  21   3   9       27.46       52.82     68.45 o 
  23   3   9        2.73       29.46     47.54 o 
 -40   4   9       43.50       27.19     53.73 o 
 -38   4   9        1.36       28.68     50.43 o 
 -36   4   9       19.68      -54.04     57.37 o 
 -34   4   9      749.29      715.15     81.50 o 
 -32   4   9       14.74       47.96     44.97 o 
 -30   4   9      148.08      152.80     56.34 o 
 -28   4   9        0.60       -8.51     37.37 o 
 -26   4   9       64.11        6.53     29.78 o 
 -24   4   9        4.86       -5.51     27.90 o 
 -22   4   9       67.13       51.50     20.91 o 
 -20   4   9      253.82      309.35     26.05 o 
 -18   4   9     2824.01     2901.93     59.43 o 
 -16   4   9      577.10      703.93     47.31 o 
 -14   4   9      236.37      186.96     21.47 o 
 -12   4   9      113.11       97.16     19.90 o 
 -10   4   9      249.01      241.93     30.77 o 
  -8   4   9     1659.70     1846.82     60.06 o 
  -6   4   9      857.80      970.98     43.90 o 
  -4   4   9     3837.76     3949.43     99.02 o 
  -2   4   9     4535.05     4682.76    103.68 o 
   0   4   9     5563.43     5547.96    126.39 o 
   2   4   9     4250.11     4063.63     71.93 o 
   4   4   9     4682.81     4802.26     92.99 o 
   6   4   9        1.45      -10.54     20.52 o 
   8   4   9       56.70       42.91     55.68 o 
  10   4   9      418.45      306.58     49.31 o 
  12   4   9     3435.06     3079.85    118.01 o 
  14   4   9        0.41       74.39     35.47 o 
  16   4   9       79.32      131.71     39.28 o 
  18   4   9       23.92       61.04     34.89 o 
  20   4   9       74.34      -34.46     34.46 o 
  22   4   9       78.55       92.55     44.97 o 
 -39   5   9      158.75      227.80     60.37 o 
 -37   5   9      353.78      323.84    131.90 o 
 -35   5   9      680.72      632.52    148.67 o 
 -33   5   9       15.29       73.49     64.36 o 
 -31   5   9     2234.86     1957.26    191.74 o 
 -29   5   9      342.50      377.64     72.89 o 
 -27   5   9      525.96      645.05     76.58 o 
 -25   5   9        1.40       -2.59     33.85 o 
 -23   5   9      473.89      548.78     35.56 o 
 -21   5   9      182.07      217.29     28.46 o 
 -19   5   9      157.02      194.25     38.02 o 
 -17   5   9     1602.00     1673.30     52.30 o 
 -15   5   9      268.54      299.44     31.35 o 
 -13   5   9     1514.26     1538.78     55.51 o 
 -11   5   9       11.46       18.00     17.04 o 
  -9   5   9     1886.14     1817.21     58.50 o 
  -7   5   9     1055.55     1079.41     49.46 o 
  -5   5   9     2966.59     3025.72     76.98 o 
  -3   5   9     1081.81     1180.21     42.70 o 
  -1   5   9    16168.89    16017.79    147.24 o 
   1   5   9     2148.83     2025.77     51.31 o 
   3   5   9     2742.85     2794.65     85.42 o 
   5   5   9       36.45        3.01     28.84 o 
   7   5   9     8149.77     7940.30    196.60 o 
   9   5   9     3004.39     2796.28    112.52 o 
  11   5   9      112.24       89.75     40.39 o 
  13   5   9       19.40       50.77     36.16 o 
  15   5   9     2097.40     2212.16    101.83 o 
  17   5   9      780.92      809.82     71.96 o 
  19   5   9       42.84       76.65     55.68 o 
  21   5   9       93.93      103.03     53.06 o 
 -38   6   9       89.98       98.45     94.56 o 
 -36   6   9       77.42       71.43     54.53 o 
 -34   6   9       10.02       67.21     46.08 o 
 -32   6   9      810.55      920.67     90.57 o 
 -30   6   9       35.94       15.61     41.56 o 
 -28   6   9      366.06      395.05     61.58 o 
 -26   6   9        0.61        3.11     30.42 o 
 -24   6   9      516.48      544.48     53.68 o 
 -22   6   9       80.97       75.07     23.91 o 
 -20   6   9     1435.10     1547.83     56.80 o 
 -18   6   9     1135.95     1197.60     56.57 o 
 -16   6   9      424.25      497.52     47.73 o 
 -14   6   9     3927.17     3868.52     85.41 o 
 -12   6   9      168.73      133.86     37.03 o 
 -10   6   9       25.98       40.47     21.59 o 
  -8   6   9     1367.01     1450.61     80.27 o 
  -6   6   9      450.04      563.79     42.07 o 
  -4   6   9      628.44      761.09     40.18 o 
  -2   6   9     1163.12     1166.99     46.29 o 
   0   6   9     1282.97     1235.35     54.94 o 
   2   6   9     1017.64      949.35     64.44 o 
   4   6   9     1934.96     1728.08     97.57 o 
   6   6   9      189.19      193.30     42.01 o 
   8   6   9     2117.07     2121.65    111.91 o 
  10   6   9      264.87      294.99     86.73 o 
  12   6   9      109.73       96.88     51.50 o 
  14   6   9      297.77      352.56     71.39 o 
  16   6   9        2.47       -4.83     36.71 o 
  18   6   9       70.75       35.60     36.98 o 
  20   6   9      739.49      743.66    137.84 o 
 -35   7   9        0.02      -42.42     60.73 o 
 -33   7   9      291.22      162.46     60.89 o 
 -31   7   9       88.65       90.97     66.88 o 
 -29   7   9      637.01      681.90    108.86 o 
 -27   7   9       40.06       19.00     37.51 o 
 -25   7   9       33.10       46.72     37.16 o 
 -23   7   9      164.60      142.84     31.49 o 
 -21   7   9      623.46      587.02     42.01 o 
 -19   7   9      412.88      430.27     47.77 o 
 -17   7   9      955.17      998.17     73.16 o 
 -15   7   9      687.49      793.19     60.38 o 
 -13   7   9       66.35       85.39     28.25 o 
 -11   7   9     1169.75     1142.86     60.20 o 
  -9   7   9     2833.67     2726.67     78.01 o 
  -7   7   9     1107.08     1062.35     58.25 o 
  -5   7   9      991.86      920.83     57.71 o 
  -3   7   9       78.55       82.09     24.09 o 
  -1   7   9     1932.62     1797.30    130.67 o 
   1   7   9      534.00      399.57     49.10 o 
   3   7   9      937.75      938.88     80.35 o 
   5   7   9      527.96      529.16     72.53 o 
   7   7   9      201.12      217.38     45.72 o 
   9   7   9       20.04       55.92     43.02 o 
  11   7   9      110.08      147.52     55.43 o 
  13   7   9      155.67      203.13     54.57 o 
  15   7   9      357.04      299.97     60.04 o 
  17   7   9        4.55       54.68     46.18 o 
  19   7   9       67.29      107.36     53.06 o 
 -34   8   9      183.59      160.78     58.65 o 
 -32   8   9       76.89       95.84     52.11 o 
 -30   8   9       14.32       55.89     48.68 o 
 -28   8   9      337.07      368.43     63.68 o 
 -26   8   9       43.11      114.08     43.88 o 
 -24   8   9        3.38      -35.89     35.89 o 
 -22   8   9       47.96       55.91     24.87 o 
 -20   8   9        0.00       41.93     26.15 o 
 -18   8   9     6660.23     6527.58    142.98 o 
 -16   8   9     2125.95     2084.71     81.16 o 
 -14   8   9      208.71      210.32     35.96 o 
 -12   8   9     1312.93     1336.32     69.25 o 
 -10   8   9      969.96     1033.42     61.46 o 
  -8   8   9     1835.36     1869.39     76.12 o 
  -6   8   9     1985.77     2008.04     82.85 o 
  -4   8   9     3218.22     3036.95     84.12 o 
  -2   8   9       20.53       34.25     29.53 o 
   0   8   9      478.30      521.75     55.28 o 
   2   8   9      589.14      518.36     55.74 o 
   4   8   9      799.36      683.56     73.97 o 
   6   8   9      830.43      795.84    100.66 o 
   8   8   9      429.71      397.34     58.39 o 
  10   8   9       26.22      -13.20     43.06 o 
  12   8   9      483.96      419.30     68.77 o 
  14   8   9        0.06       54.18     46.42 o 
  16   8   9      362.07      237.69     61.51 o 
 -31   9   9       27.59       70.41     51.99 o 
 -29   9   9       13.25       18.24     44.20 o 
 -27   9   9       17.17       72.91     45.29 o 
 -25   9   9      409.22      431.80    113.02 o 
 -23   9   9      555.82      696.29     77.47 o 
 -21   9   9      300.28      294.96     47.16 o 
 -19   9   9      107.40      133.95     39.05 o 
 -17   9   9      690.40      709.97    105.49 o 
 -15   9   9      623.38      603.70     52.67 o 
 -13   9   9      227.63      282.93     42.02 o 
 -11   9   9     2021.18     1969.91     82.62 o 
  -9   9   9     2870.35     3018.40     94.53 o 
  -7   9   9     3580.80     3415.04     95.53 o 
  -5   9   9      308.37      403.98     44.09 o 
  -3   9   9      780.82      768.76     66.64 o 
  -1   9   9      391.72      325.47     50.38 o 
   1   9   9      220.86      219.85     46.05 o 
   3   9   9      203.78       80.77     54.17 o 
   5   9   9      207.00      305.33     61.25 o 
   7   9   9        8.52       23.12     35.69 o 
   9   9   9        3.60      -38.85     38.85 o 
  11   9   9       88.80      118.11     50.66 o 
  13   9   9     1227.12     1431.71    116.04 o 
  15   9   9      506.79      739.42     90.91 o 
 -28  10   9       20.74       -0.81     46.43 o 
 -26  10   9       18.28       63.58     49.59 o 
 -24  10   9       10.09      109.08     46.46 o 
 -22  10   9        1.46       33.96     36.26 o 
 -20  10   9      317.54      308.50     49.57 o 
 -18  10   9      133.70      171.38     41.07 o 
 -16  10   9       18.21      -12.89     30.41 o 
 -14  10   9      271.75      313.31     45.46 o 
 -12  10   9     1839.13     1897.22     86.87 o 
 -10  10   9     2077.28     2008.00     88.58 o 
  -8  10   9       40.51       73.39     47.78 o 
  -6  10   9     1021.09     1037.99     82.11 o 
  -4  10   9      256.25      152.38     60.29 o 
  -2  10   9      431.76      468.06     58.87 o 
   0  10   9       16.93      -31.02     54.11 o 
   2  10   9      642.90      634.17    118.09 o 
   4  10   9      147.72      132.44     44.08 o 
   6  10   9        3.00       18.97     39.15 o 
   8  10   9       82.02       61.67     49.26 o 
  10  10   9      177.21      200.29     56.24 o 
  12  10   9      161.43      258.70    112.26 o 
 -25  11   9      110.82       92.22     63.69 o 
 -23  11   9       17.04       16.48     47.92 o 
 -21  11   9       70.46      117.49     43.63 o 
 -19  11   9      167.49      173.12     43.75 o 
 -17  11   9       95.59      139.77     54.22 o 
 -15  11   9      664.60      694.87     70.32 o 
 -13  11   9        0.80        3.31     34.37 o 
 -11  11   9       35.57      112.03     39.04 o 
  -9  11   9        8.57       13.60     37.11 o 
  -7  11   9      375.41      420.17     56.52 o 
  -5  11   9      217.09      203.92     46.31 o 
  -3  11   9       79.49      129.17     42.44 o 
  -1  11   9        1.46       37.67     37.30 o 
   1  11   9      139.78      125.51     46.10 o 
   3  11   9       42.59       92.28     46.66 o 
   5  11   9      179.25       93.72     49.17 o 
   7  11   9        0.02      -42.59     42.59 o 
 -18  12   9        0.03        4.97     40.81 o 
 -16  12   9       34.86      -35.81     58.96 o 
 -14  12   9        1.52       -6.75     97.51 o 
 -12  12   9      548.47      559.71     66.13 o 
 -10  12   9      218.59      229.87     52.32 o 
  -8  12   9      281.55      329.60     57.28 o 
  -6  12   9       10.75      -19.84     46.18 o 
  -4  12   9        9.23       -2.51     40.80 o 
  -2  12   9       13.37       19.82     42.29 o 
   0  12   9        3.88        3.31     52.00 o 
   2  12   9      309.82      309.36     66.00 o 
 -42   0  10       68.96      135.41     82.04 o 
 -40   0  10      176.97      156.81     63.86 o 
 -38   0  10      969.89      885.11    122.92 o 
 -36   0  10       41.53       68.99     65.01 o 
 -34   0  10      781.77      720.86     94.55 o 
 -32   0  10     1267.78     1509.42    234.35 o 
 -30   0  10      758.54      892.16    137.40 o 
 -28   0  10     3943.87     3918.12    296.38 o 
 -26   0  10     9700.96     9609.63    228.16 o 
 -24   0  10      274.28      417.96     59.55 o 
 -22   0  10      390.99      658.97    215.18 o 
 -20   0  10     4640.63     4090.32    290.41 o 
 -18   0  10     2839.67     2904.92    105.49 o 
 -16   0  10     4800.90     4520.29     82.29 o 
 -14   0  10    24074.44    24389.35    237.54 o 
 -12   0  10     6529.30     6598.70    104.15 o 
 -10   0  10        4.63        1.08     17.97 o 
  -8   0  10       81.85       67.40     19.10 o 
  -6   0  10        0.34      -16.46     16.46 o 
  -4   0  10     9857.95     9402.25    182.41 o 
  -2   0  10     2085.29     1793.73     81.80 o 
   0   0  10     7925.88     8710.05    154.79 o 
   2   0  10     1141.48     1122.33     55.37 o 
   4   0  10     1262.48     1147.85     53.82 o 
   6   0  10        0.18       -1.26     22.05 o 
   8   0  10     1348.11     1382.31     65.47 o 
  10   0  10        2.21       -8.70     26.04 o 
  12   0  10      561.57      585.07     67.80 o 
  14   0  10       73.81       28.96     53.65 o 
  16   0  10      554.34      435.48    100.78 o 
  18   0  10     1521.08     1500.04    176.58 o 
  20   0  10      137.96      155.85     63.59 o 
  22   0  10        7.14      228.81     91.13 o 
 -41   1  10       42.50       80.34     52.86 o 
 -39   1  10      188.36      185.20     62.79 o 
 -37   1  10      257.96      265.91     48.80 o 
 -35   1  10       63.63       24.36     35.54 o 
 -33   1  10       52.19       -9.82     44.62 o 
 -31   1  10      535.43      375.44     48.31 o 
 -29   1  10        0.67      -15.89     29.63 o 
 -27   1  10      454.05      507.75     50.81 o 
 -25   1  10      622.97      608.64     51.69 o 
 -23   1  10     2120.95     1999.73     74.42 o 
 -21   1  10       66.56       43.88     25.34 o 
 -19   1  10     5952.49     5994.86    176.28 o 
 -17   1  10     3828.77     3443.64     50.74 o 
 -15   1  10     3618.86     3349.89     72.04 o 
 -13   1  10     2567.03     2262.00     43.76 o 
 -11   1  10     1731.93     1993.68     40.70 o 
  -9   1  10       51.86       65.12     14.52 o 
  -7   1  10    15262.66    16066.05    160.94 o 
  -5   1  10       62.66       59.28     16.25 o 
  -3   1  10      614.81      516.41     30.95 o 
  -1   1  10     8318.19     8317.25    143.92 o 
   1   1  10     1871.67     1903.60     61.52 o 
   3   1  10      398.92      448.44     42.18 o 
   5   1  10      551.70      556.79     30.98 o 
   7   1  10     2145.33     2088.37     52.82 o 
   9   1  10        3.94       16.14     19.45 o 
  11   1  10       86.46       73.29     27.89 o 
  13   1  10     1063.79      849.60     61.56 o 
  15   1  10      268.14      189.76     45.16 o 
  17   1  10      102.94       30.45     36.25 o 
  19   1  10      143.97       80.89     46.36 o 
  21   1  10       12.18       57.08     46.82 o 
  23   1  10        6.62       23.48     96.38 o 
 -42   2  10       78.43       57.49     65.21 o 
 -40   2  10      282.28      367.91    116.63 o 
 -38   2  10       19.03       -4.87     39.88 o 
 -36   2  10     1568.48     1566.70     93.90 o 
 -34   2  10       31.06       68.43     35.18 o 
 -32   2  10     1315.85     1395.82     83.84 o 
 -30   2  10     1623.11     1458.62     81.77 o 
 -28   2  10     1104.23     1053.50     70.30 o 
 -26   2  10        6.35       29.17     28.39 o 
 -24   2  10      968.71     1087.85     64.03 o 
 -22   2  10       14.77       34.47     25.86 o 
 -20   2  10      119.44      142.46     19.82 o 
 -18   2  10      479.57      521.08     25.28 o 
 -16   2  10     3482.31     3645.40     57.02 o 
 -14   2  10     2639.38     2471.73     47.61 o 
 -12   2  10    20767.99    21835.19    160.95 o 
 -10   2  10     6990.01     7416.00     85.00 o 
  -8   2  10     8407.35     8525.56    104.45 o 
  -6   2  10     1109.63     1354.10     46.90 o 
  -4   2  10     6422.10     6333.91     91.15 o 
  -2   2  10     1109.78     1275.88     45.91 o 
   0   2  10      301.39      424.50     43.23 o 
   2   2  10      843.29      854.98     69.70 o 
   4   2  10      851.67      824.51     40.69 o 
   6   2  10      398.27      504.53     36.30 o 
   8   2  10      567.13      532.26     47.15 o 
  10   2  10        4.47       -2.67     21.82 o 
  12   2  10      102.97      121.35     33.61 o 
  14   2  10      297.08      404.63     50.40 o 
  16   2  10       24.32        8.79     29.98 o 
  18   2  10      103.97       31.33     40.62 o 
  20   2  10      244.50      128.73     56.42 o 
  22   2  10       73.87      187.41     54.20 o 
 -41   3  10      101.23      118.34     63.00 o 
 -39   3  10      125.20       71.68     47.92 o 
 -37   3  10       71.38       88.47     44.28 o 
 -35   3  10      326.29      212.62     52.60 o 
 -33   3  10      129.58       86.73     59.50 o 
 -31   3  10       10.72       84.19     42.94 o 
 -29   3  10      176.09      215.01     38.75 o 
 -27   3  10     1804.72     1751.04     93.83 o 
 -25   3  10      447.14      489.81     84.36 o 
 -23   3  10      933.82      824.70     57.60 o 
 -21   3  10        1.40       11.39     14.24 o 
 -19   3  10      459.96      542.04     29.06 o 
 -17   3  10      390.38      415.92     33.71 o 
 -15   3  10       56.45       50.91     15.70 o 
 -13   3  10      481.56      615.50     30.20 o 
 -11   3  10     4002.54     3939.06     80.13 o 
  -9   3  10     2408.42     2025.92     42.74 o 
  -7   3  10      191.93      223.07     25.45 o 
  -5   3  10     4317.38     4365.61     78.62 o 
  -3   3  10        0.44        1.89     15.42 o 
  -1   3  10      265.88      236.04     28.63 o 
   1   3  10      684.01      776.85     55.77 o 
   3   3  10       55.98       58.18     33.28 o 
   5   3  10     2312.06     2235.17     95.78 o 
   7   3  10        3.21        5.56     29.13 o 
   9   3  10     1353.98     1443.97    109.37 o 
  11   3  10     2449.63     2432.18     91.33 o 
  13   3  10      445.30      440.12     50.74 o 
  15   3  10      516.53      462.42     51.39 o 
  17   3  10      115.88      208.23     42.91 o 
  19   3  10       96.87       35.66     43.01 o 
  21   3  10     1024.84     1094.92    113.69 o 
  23   3  10       60.32      -15.37     52.00 o 
 -40   4  10      212.09      197.79     64.60 o 
 -38   4  10      541.77      473.35     76.87 o 
 -36   4  10       34.22        2.38     68.01 o 
 -34   4  10     1885.78     2062.13    144.91 o 
 -32   4  10        2.38       27.42     34.41 o 
 -30   4  10      604.27      583.38     61.25 o 
 -28   4  10     1590.99     1685.78     86.32 o 
 -26   4  10       21.88      -24.62     24.62 o 
 -24   4  10       29.26       15.27     38.33 o 
 -22   4  10     3222.83     3192.46     97.86 o 
 -20   4  10     1402.71     1360.37     45.63 o 
 -18   4  10       51.40       11.82     16.19 o 
 -16   4  10      975.51      952.82     44.59 o 
 -14   4  10        0.67       23.35     16.91 o 
 -12   4  10     2773.04     2811.58     55.95 o 
 -10   4  10      217.93      239.07     22.34 o 
  -8   4  10      354.82      426.59     41.54 o 
  -6   4  10     2032.36     1871.39     55.76 o 
  -4   4  10       33.26       39.52     19.56 o 
  -2   4  10       47.34       57.06     27.37 o 
   0   4  10      623.52      669.60     41.39 o 
   2   4  10      386.66      510.79     57.22 o 
   4   4  10      510.82      466.79     57.01 o 
   6   4  10      617.42      608.86     65.45 o 
   8   4  10     1087.31     1038.44     82.47 o 
  10   4  10     7194.48     6938.97    174.47 o 
  12   4  10       59.71       42.45     32.68 o 
  14   4  10     1241.79     1308.15     81.44 o 
  16   4  10        9.30      -31.61     31.61 o 
  18   4  10      421.16      554.58     62.42 o 
  20   4  10      366.16      425.54     64.24 o 
  22   4  10      126.78      139.82     84.31 o 
 -39   5  10      158.81      182.91     62.79 o 
 -37   5  10      239.29      302.93     67.56 o 
 -35   5  10       36.91        0.81     42.23 o 
 -33   5  10       17.35       17.93     40.25 o 
 -31   5  10       41.53       33.12     39.36 o 
 -29   5  10      895.16      821.20     65.85 o 
 -27   5  10      256.56      289.45     44.64 o 
 -25   5  10      149.05      168.77     37.91 o 
 -23   5  10      862.77      935.98     52.16 o 
 -21   5  10     3910.54     4138.96     87.02 o 
 -19   5  10      318.74      293.76     28.93 o 
 -17   5  10     2765.17     2780.54     62.69 o 
 -15   5  10       54.02       66.10     19.58 o 
 -13   5  10       90.71      125.54     27.17 o 
 -11   5  10      178.11      238.94     29.31 o 
  -9   5  10     1354.13     1453.30     57.33 o 
  -7   5  10      515.93      587.39     41.20 o 
  -5   5  10      158.82      117.42     28.99 o 
  -3   5  10      235.13      294.94     26.19 o 
  -1   5  10      869.79      843.47     48.02 o 
   1   5  10     2563.98     2483.55     86.44 o 
   3   5  10     5719.07     5835.20    152.70 o 
   5   5  10     2540.78     2462.22    118.55 o 
   7   5  10    13754.99    13214.85    281.96 o 
   9   5  10       65.75       89.06     35.36 o 
  11   5  10       34.79        6.13     36.09 o 
  13   5  10       13.37       29.59     46.96 o 
  15   5  10      183.28      180.79     47.90 o 
  17   5  10       11.89      -18.68     48.23 o 
  19   5  10      430.10      376.19     56.26 o 
  21   5  10       77.21      157.98     56.36 o 
 -38   6  10       85.34       70.24     53.70 o 
 -36   6  10       60.40       21.40     52.21 o 
 -34   6  10     1029.88     1131.68    103.21 o 
 -32   6  10     1565.04     1442.04    109.42 o 
 -30   6  10      107.45      119.22     47.32 o 
 -28   6  10        1.08       -2.55     32.35 o 
 -26   6  10       84.04       80.47     36.05 o 
 -24   6  10     1574.21     1569.74     92.52 o 
 -22   6  10      192.56      267.82     30.77 o 
 -20   6  10      234.97      232.50     29.27 o 
 -18   6  10     5762.18     5523.23     93.61 o 
 -16   6  10       33.44       30.40     20.89 o 
 -14   6  10       69.76       42.58     23.56 o 
 -12   6  10     1704.95     1694.54     65.19 o 
 -10   6  10      414.52      473.53     40.35 o 
  -8   6  10      735.88      805.82     60.40 o 
  -6   6  10     1040.56     1180.24     57.36 o 
  -4   6  10     8133.48     7899.96    124.38 o 
  -2   6  10      961.86      898.01     62.75 o 
   0   6  10     8633.54     8401.13    188.81 o 
   2   6  10      780.07      682.95     70.27 o 
   4   6  10     8500.54     8081.17    187.41 o 
   6   6  10     3501.34     3303.82    159.11 o 
   8   6  10      378.96      425.75     61.83 o 
  10   6  10     1236.78     1334.20    100.29 o 
  12   6  10        0.38       20.94     36.52 o 
  14   6  10      251.61      314.09     61.88 o 
  16   6  10        2.42      -48.27     48.27 o 
  18   6  10       23.14       48.19     40.40 o 
 -35   7  10        1.18       50.02     52.15 o 
 -33   7  10       17.20      -15.67     44.65 o 
 -31   7  10       44.76       82.14     45.17 o 
 -29   7  10      342.30      512.58     68.87 o 
 -27   7  10       17.57      -34.91     39.61 o 
 -25   7  10      634.81      701.92     64.62 o 
 -23   7  10      150.13      144.03     34.74 o 
 -21   7  10      178.10      171.09     26.66 o 
 -19   7  10      771.96      706.49     51.46 o 
 -17   7  10      101.78      108.35     39.07 o 
 -15   7  10     1211.45     1319.69     64.38 o 
 -13   7  10       33.91        1.65     25.18 o 
 -11   7  10     1549.79     1587.61     74.05 o 
  -9   7  10      632.98      694.50     50.43 o 
  -7   7  10     4096.52     3652.32     90.08 o 
  -5   7  10     2506.78     2313.05     75.55 o 
  -3   7  10        9.01       11.46     26.89 o 
  -1   7  10      255.52      248.23     41.12 o 
   1   7  10     4263.48     4005.05    114.77 o 
   3   7  10       42.01       73.57     37.86 o 
   5   7  10      284.43      163.66     44.87 o 
   7   7  10       15.81       20.00     55.10 o 
   9   7  10      242.22      231.07     53.35 o 
  11   7  10       99.02      147.85     45.89 o 
  13   7  10       40.47       91.72     43.62 o 
  15   7  10      194.93       77.30     51.49 o 
  17   7  10      796.58      887.60     82.16 o 
 -34   8  10       91.84       81.78     74.80 o 
 -32   8  10        6.78        7.97     50.42 o 
 -30   8  10       22.23       24.02     42.45 o 
 -28   8  10       63.68      205.55     53.58 o 
 -26   8  10       18.17      -29.34     36.43 o 
 -24   8  10      677.72      724.80     64.67 o 
 -22   8  10      483.60      566.01     44.53 o 
 -20   8  10       57.12       46.61     34.05 o 
 -18   8  10      223.93      302.16     42.14 o 
 -16   8  10     7804.61     7737.18    152.40 o 
 -14   8  10      723.50      756.59     55.93 o 
 -12   8  10      342.44      418.20     44.88 o 
 -10   8  10      244.18      188.74     34.30 o 
  -8   8  10      373.78      373.78     46.55 o 
  -6   8  10      179.60      220.09     36.45 o 
  -4   8  10     2817.98     2674.78    129.36 o 
  -2   8  10       37.20       25.13     31.92 o 
   0   8  10      619.49      477.35     56.16 o 
   2   8  10     1980.23     1782.75    114.89 o 
   4   8  10      126.00      102.02     40.88 o 
   6   8  10       87.62       89.48     58.80 o 
   8   8  10       57.18      116.56     47.75 o 
  10   8  10      294.96      383.66     83.47 o 
  12   8  10      182.26      157.31     54.93 o 
  14   8  10        1.42      -36.38     42.03 o 
  16   8  10        1.58       -0.56     42.75 o 
 -31   9  10       31.14       15.12     73.02 o 
 -29   9  10      305.05      232.86     62.07 o 
 -27   9  10       51.71       53.44     46.93 o 
 -25   9  10       39.91       65.26     42.99 o 
 -23   9  10      403.91      413.35     52.71 o 
 -21   9  10      545.92      600.06     57.48 o 
 -19   9  10      587.03      488.69     57.35 o 
 -17   9  10       27.40       16.05     27.71 o 
 -15   9  10     1537.26     1463.11     76.22 o 
 -13   9  10        9.56      -13.03     36.40 o 
 -11   9  10     3221.66     3372.64     96.87 o 
  -9   9  10     1752.14     1915.32     83.71 o 
  -7   9  10       10.51      -13.90     36.67 o 
  -5   9  10      197.46      138.91     47.12 o 
  -3   9  10     1696.75     1629.50     92.80 o 
  -1   9  10      531.44      555.01     58.62 o 
   1   9  10        8.22      -21.19     32.17 o 
   3   9  10      158.24      163.97     46.52 o 
   5   9  10      384.76      384.89     64.15 o 
   7   9  10       61.38      -16.62     53.90 o 
   9   9  10       87.32      182.20     57.56 o 
  11   9  10       33.39       88.93     48.35 o 
  13   9  10      704.52      993.44     97.04 o 
 -28  10  10       19.25       26.84     48.46 o 
 -26  10  10      215.55      202.36     63.58 o 
 -24  10  10       27.24      115.92     51.24 o 
 -22  10  10      190.17      208.32     55.01 o 
 -20  10  10      405.65      345.09     70.51 o 
 -18  10  10      122.66      122.54     45.94 o 
 -16  10  10       85.38       76.86     36.14 o 
 -14  10  10      143.15      143.89     37.82 o 
 -12  10  10     1447.61     1504.18     87.37 o 
 -10  10  10      492.27      479.30     55.84 o 
  -8  10  10     2275.22     2329.82    109.57 o 
  -6  10  10      271.26      465.45    104.04 o 
  -4  10  10     1989.03     2081.85    106.06 o 
  -2  10  10      732.28      692.79     68.28 o 
   0  10  10     1054.45      924.63     74.64 o 
   2  10  10      109.69      130.72     45.29 o 
   4  10  10      157.91       76.16     44.07 o 
   6  10  10        5.92      -35.22     35.22 o 
   8  10  10      253.69      304.66     63.61 o 
  10  10  10        0.25       -4.96     72.03 o 
 -25  11  10      181.24      245.40     57.16 o 
 -23  11  10       22.83       57.95     68.68 o 
 -21  11  10      164.81      214.01     50.30 o 
 -19  11  10       84.06       52.94     43.87 o 
 -17  11  10      173.81      140.69     72.10 o 
 -15  11  10        5.63       19.99     35.59 o 
 -13  11  10      892.13      940.45     69.54 o 
 -11  11  10      348.84      308.77     51.49 o 
  -9  11  10      109.02      104.80     62.48 o 
  -7  11  10      111.42      184.64     44.88 o 
  -5  11  10      846.35      832.36     74.89 o 
  -3  11  10      657.43      686.37     70.60 o 
  -1  11  10      284.09      248.73     52.83 o 
   1  11  10      362.18      388.37     57.73 o 
   3  11  10        9.26      140.66     52.29 o 
   5  11  10       25.79       57.67     42.18 o 
 -18  12  10        1.29        7.38     52.45 o 
 -16  12  10      295.81      309.82    102.04 o 
 -14  12  10       45.72       64.67     46.96 o 
 -12  12  10      220.34      288.61     57.31 o 
 -10  12  10       64.81       41.25     43.57 o 
  -8  12  10       47.24       -4.96     41.08 o 
  -6  12  10       18.67       42.92     44.01 o 
  -4  12  10      261.81      184.32     54.01 o 
  -2  12  10      122.14      182.92     47.03 o 
   0  12  10        0.17        9.47     43.26 o 
 -41   1  11        0.12       91.40     48.40 o 
 -39   1  11       13.78       56.62     39.98 o 
 -37   1  11      380.59      312.74     56.30 o 
 -35   1  11       19.07       39.29     35.28 o 
 -33   1  11     1059.65     1002.26     73.52 o 
 -31   1  11      705.73      720.71     95.72 o 
 -29   1  11       46.67       67.91     31.22 o 
 -27   1  11        1.94      -26.03     26.03 o 
 -25   1  11        1.07       17.59     26.26 o 
 -23   1  11      386.34      385.41     42.90 o 
 -21   1  11       51.30       57.78     25.40 o 
 -19   1  11      478.95      420.60     21.72 o 
 -17   1  11    11078.90    10649.57    121.36 o 
 -15   1  11      491.20      504.36     39.54 o 
 -13   1  11    26931.39    27564.39    191.47 o 
 -11   1  11     2590.78     2757.75     48.46 o 
  -9   1  11    16167.92    15727.72    148.43 o 
  -7   1  11     5529.87     5637.98     82.90 o 
  -5   1  11      419.24      488.94     31.64 o 
  -3   1  11     2816.61     2535.67     70.36 o 
  -1   1  11     1347.36     1299.13     58.12 o 
   1   1  11       28.41       40.15     22.33 o 
   3   1  11     3942.21     3829.85     76.35 o 
   5   1  11      289.07      275.74     32.33 o 
   7   1  11      178.61      220.38     30.28 o 
   9   1  11       50.07       33.41     25.67 o 
  11   1  11     1106.10      983.44     78.09 o 
  13   1  11      629.96      604.64    123.21 o 
  15   1  11        0.64       10.93     34.42 o 
  17   1  11      390.03      375.85     89.14 o 
  19   1  11       13.97       15.69     40.80 o 
  21   1  11       11.22      -39.14     39.14 o 
 -42   2  11       68.36      133.98     57.55 o 
 -40   2  11       95.40      117.66     49.56 o 
 -38   2  11      959.50      796.36     99.64 o 
 -36   2  11     1072.45     1199.86     85.64 o 
 -34   2  11      751.99      857.67     72.51 o 
 -32   2  11      228.57      165.39     60.02 o 
 -30   2  11      576.67      668.92     59.62 o 
 -28   2  11     2658.30     2396.31     87.78 o 
 -26   2  11     1099.32     1042.85     66.85 o 
 -24   2  11     1460.49     1492.42     72.95 o 
 -22   2  11       12.45       36.55     27.94 o 
 -20   2  11       42.08       84.54     14.38 o 
 -18   2  11     4187.04     4199.03     62.97 o 
 -16   2  11      990.46     1064.94     44.22 o 
 -14   2  11     8148.23     7989.59     89.27 o 
 -12   2  11     1653.34     1570.81     39.85 o 
 -10   2  11       13.25       17.08     18.20 o 
  -8   2  11     1821.12     1734.14     50.34 o 
  -6   2  11     1534.81     1711.17     51.89 o 
  -4   2  11     3581.83     3409.11     71.76 o 
  -2   2  11     2288.64     2336.48     69.64 o 
   0   2  11      978.51     1017.69     54.41 o 
   2   2  11     2340.20     2150.15     71.73 o 
   4   2  11     2718.36     2536.31     96.67 o 
   6   2  11       90.25       61.56     31.26 o 
   8   2  11      423.42      400.99     43.68 o 
  10   2  11     1376.41     1477.20     94.57 o 
  12   2  11      472.22      415.52     49.15 o 
  14   2  11       22.53      -13.94     32.91 o 
  16   2  11       32.70       95.49     59.41 o 
  18   2  11        0.07      107.21     80.91 o 
  20   2  11      246.07      334.67    126.47 o 
  22   2  11        6.92       42.58     53.75 o 
 -41   3  11        1.08       -8.64     46.37 o 
 -39   3  11      117.55      169.74     56.14 o 
 -37   3  11      144.04      184.90     50.17 o 
 -35   3  11      201.66      165.28     48.31 o 
 -33   3  11      868.32      738.53     67.01 o 
 -31   3  11      171.99      136.24     39.60 o 
 -29   3  11       22.19      -26.92     26.92 o 
 -27   3  11     1215.31     1287.06     75.07 o 
 -25   3  11       83.20       98.49     41.71 o 
 -23   3  11      827.10      942.85     61.09 o 
 -21   3  11      930.13      953.53     48.33 o 
 -19   3  11      183.39      155.17     20.23 o 
 -17   3  11     1712.86     1605.20     45.43 o 
 -15   3  11      831.96      823.45     42.91 o 
 -13   3  11     6204.27     6699.50     97.31 o 
 -11   3  11      173.20      188.40     20.68 o 
  -9   3  11      214.55      203.81     28.92 o 
  -7   3  11      376.34      494.44     35.74 o 
  -5   3  11      377.87      375.04     39.21 o 
  -3   3  11      325.60      319.82     30.77 o 
  -1   3  11      124.39      100.09     26.18 o 
   1   3  11      770.17      896.67     77.85 o 
   3   3  11        5.04       16.85     30.57 o 
   5   3  11     5360.16     5710.53    149.63 o 
   7   3  11     5384.93     4897.15    142.12 o 
   9   3  11       18.30       -3.19     36.96 o 
  11   3  11        8.99        7.98     31.15 o 
  13   3  11      128.14      149.74     37.63 o 
  15   3  11        9.80      -12.39     44.45 o 
  17   3  11       44.70       66.43     48.59 o 
  19   3  11       95.31       37.50     46.88 o 
  21   3  11      730.55     1086.05    116.35 o 
 -40   4  11        0.60       -7.55     54.99 o 
 -38   4  11      622.19      712.19     86.30 o 
 -36   4  11       69.73       38.53     43.88 o 
 -34   4  11      342.16      356.52     58.27 o 
 -32   4  11      449.14      520.81     57.79 o 
 -30   4  11     4592.47     4743.31    127.73 o 
 -28   4  11        0.23       29.02     29.98 o 
 -26   4  11     1068.91     1235.81     89.84 o 
 -24   4  11      171.33      227.76     44.17 o 
 -22   4  11      106.06      108.77     21.85 o 
 -20   4  11      231.05      177.33     22.22 o 
 -18   4  11     3597.03     3442.07     65.58 o 
 -16   4  11      135.12      152.37     21.74 o 
 -14   4  11      381.27      439.68     36.35 o 
 -12   4  11     3496.14     3979.61     66.76 o 
 -10   4  11     1660.52     1732.86     45.52 o 
  -8   4  11        2.78       11.18     18.56 o 
  -6   4  11     1333.46     1512.01     57.05 o 
  -4   4  11        2.11       20.09     20.49 o 
  -2   4  11      604.11      622.26     41.96 o 
   0   4  11        3.14       28.37     24.30 o 
   2   4  11      539.97      457.95     58.45 o 
   4   4  11      475.73      480.40     58.98 o 
   6   4  11     1666.13     1745.86    100.82 o 
   8   4  11     3276.25     3247.97    121.44 o 
  10   4  11       99.23       50.60     71.81 o 
  12   4  11     1210.68     1215.19     79.80 o 
  14   4  11      986.59      987.74     75.73 o 
  16   4  11        1.06       69.71     38.71 o 
  18   4  11        0.31       32.68     96.80 o 
  20   4  11      124.14      246.73     67.83 o 
 -39   5  11       30.72       30.98     52.85 o 
 -37   5  11      268.75      280.91     62.35 o 
 -35   5  11      326.25      340.70     76.02 o 
 -33   5  11      485.59      499.65     77.68 o 
 -31   5  11      580.49      633.31     61.87 o 
 -29   5  11      119.24      168.51     48.84 o 
 -27   5  11     1820.65     1816.64     88.92 o 
 -25   5  11     1137.68     1378.57     83.25 o 
 -23   5  11      383.03      415.82     48.42 o 
 -21   5  11      971.61      847.00     43.16 o 
 -19   5  11      628.51      608.85     37.30 o 
 -17   5  11      188.75      246.00     27.21 o 
 -15   5  11       27.52       60.51     19.16 o 
 -13   5  11       94.30       88.93     21.16 o 
 -11   5  11      434.96      485.63     38.16 o 
  -9   5  11     1199.83     1263.62     55.92 o 
  -7   5  11     2746.10     2871.64     74.58 o 
  -5   5  11      263.23      365.66     79.13 o 
  -3   5  11     7604.25     7265.32    203.93 o 
  -1   5  11      294.69      331.92     57.57 o 
   1   5  11      813.76      776.35     73.12 o 
   3   5  11     1311.60     1240.64     88.78 o 
   5   5  11     2363.29     2409.06    116.26 o 
   7   5  11      344.27      364.75     58.11 o 
   9   5  11     2346.65     2462.76    124.99 o 
  11   5  11      269.43      217.86     57.38 o 
  13   5  11       52.20       32.21     33.39 o 
  15   5  11      629.61      841.40     74.31 o 
  17   5  11      368.24      571.51     65.30 o 
  19   5  11      105.72      145.16     58.71 o 
 -38   6  11       11.07       45.29     54.81 o 
 -36   6  11       58.49      169.46     58.99 o 
 -34   6  11      195.21      359.28     61.27 o 
 -32   6  11        0.78        5.74     38.71 o 
 -30   6  11      135.54      134.96     45.72 o 
 -28   6  11       52.97      119.39     46.55 o 
 -26   6  11      109.60      131.36     41.14 o 
 -24   6  11      424.71      415.42     48.36 o 
 -22   6  11      961.44      976.45     55.92 o 
 -20   6  11       89.20      115.34     24.58 o 
 -18   6  11     1704.18     1781.05     58.96 o 
 -16   6  11       25.86       54.10     21.63 o 
 -14   6  11      358.18      310.29     35.40 o 
 -12   6  11     1424.86     1371.43     62.01 o 
 -10   6  11        6.44      -13.37     21.73 o 
  -8   6  11     1086.28     1203.33     63.96 o 
  -6   6  11      966.28      956.71     54.69 o 
  -4   6  11       72.38       48.24     26.35 o 
  -2   6  11      143.63      164.64     43.15 o 
   0   6  11       24.93      -15.19     26.90 o 
   2   6  11     8754.10     8239.77    192.00 o 
   4   6  11       53.06       79.63     39.18 o 
   6   6  11     1118.39     1005.05     87.57 o 
   8   6  11       23.29       76.25     43.53 o 
  10   6  11      551.28      593.14     74.77 o 
  12   6  11      105.98       83.41     82.56 o 
  14   6  11       26.22       57.73     43.89 o 
  16   6  11      132.96      102.25     43.56 o 
  18   6  11      425.07      416.18     64.53 o 
 -37   7  11       51.16       47.12     56.46 o 
 -35   7  11        1.75       37.33     54.29 o 
 -33   7  11      155.43      194.38     54.63 o 
 -31   7  11      425.54      418.26     64.64 o 
 -29   7  11       72.56       76.24     43.20 o 
 -27   7  11      301.55      243.49     45.83 o 
 -25   7  11      151.14      167.35     41.90 o 
 -23   7  11     1005.02     1072.81     62.60 o 
 -21   7  11      352.86      390.65     37.52 o 
 -19   7  11      665.84      682.66     56.18 o 
 -17   7  11      120.01      190.45     33.61 o 
 -15   7  11       42.86       26.01     34.90 o 
 -13   7  11        4.34      -23.11     23.11 o 
 -11   7  11      376.97      355.54     43.06 o 
  -9   7  11       29.60        2.43     30.53 o 
  -7   7  11       13.79        6.94     24.75 o 
  -5   7  11      445.60      400.02     49.20 o 
  -3   7  11     1626.95     1817.09     87.57 o 
  -1   7  11     1104.90     1153.35    112.39 o 
   1   7  11      305.28      249.52     50.03 o 
   3   7  11      166.63      111.97     49.95 o 
   5   7  11      290.73      316.66     54.06 o 
   7   7  11      574.52      630.10     73.36 o 
   9   7  11        7.22       41.76     43.02 o 
  11   7  11      350.03      466.08     68.34 o 
  13   7  11      210.52      391.44     66.88 o 
  15   7  11       37.31       85.69     47.24 o 
 -34   8  11      327.50      325.81     71.06 o 
 -32   8  11       50.73       68.46     94.14 o 
 -30   8  11      284.88      341.65     74.58 o 
 -28   8  11        4.77      -36.62     36.62 o 
 -26   8  11      281.27      239.80     52.46 o 
 -24   8  11     1185.89     1240.83     81.52 o 
 -22   8  11       44.09       69.19     27.31 o 
 -20   8  11        2.42       15.09     25.78 o 
 -18   8  11      492.52      535.93     48.74 o 
 -16   8  11      458.32      455.42     51.42 o 
 -14   8  11     1641.64     1676.63     76.10 o 
 -12   8  11      121.69       88.19     30.35 o 
 -10   8  11      183.39      149.63     35.06 o 
  -8   8  11     6639.18     6314.63    125.50 o 
  -6   8  11      722.44      620.06     59.00 o 
  -4   8  11     1258.44     1242.99     92.23 o 
  -2   8  11      100.58       68.55     42.12 o 
   0   8  11       70.30       48.61     33.45 o 
   2   8  11      377.98      345.73     59.45 o 
   4   8  11        9.89       32.71     35.60 o 
   6   8  11       19.20        6.36     31.78 o 
   8   8  11        0.10       10.22     36.95 o 
  10   8  11        0.52       27.11     40.44 o 
  12   8  11       78.37       91.87     67.00 o 
  14   8  11       84.66      -17.41     60.27 o 
 -31   9  11      258.08      335.32     65.82 o 
 -29   9  11      423.30      597.02     80.15 o 
 -27   9  11        5.87       10.09     39.69 o 
 -25   9  11      231.17      135.09     45.40 o 
 -23   9  11       83.17      140.05     36.95 o 
 -21   9  11      344.69      292.82     43.27 o 
 -19   9  11      345.60      283.86     43.78 o 
 -17   9  11      775.16      787.87     85.60 o 
 -15   9  11      183.74      186.24     38.17 o 
 -13   9  11      112.36      135.34     42.79 o 
 -11   9  11     1191.26     1277.41     72.79 o 
  -9   9  11      309.32      268.43     48.71 o 
  -7   9  11      390.58      354.07     52.46 o 
  -5   9  11        0.19       38.67     33.20 o 
  -3   9  11      136.42      168.38     40.55 o 
  -1   9  11        8.57       15.45     31.23 o 
   1   9  11      376.93      473.90     56.53 o 
   3   9  11       14.79      -33.87     36.48 o 
   5   9  11      123.35      217.27     55.83 o 
   7   9  11       26.12       74.13     47.59 o 
   9   9  11      366.79      373.76    112.91 o 
  11   9  11       79.65       95.38     53.33 o 
 -28  10  11        0.20      -12.61     55.31 o 
 -26  10  11       21.56       26.72     50.91 o 
 -24  10  11      251.42      340.73     83.22 o 
 -22  10  11        4.69       39.88     48.41 o 
 -20  10  11      115.72      203.32     40.18 o 
 -18  10  11        2.53       25.42     33.59 o 
 -16  10  11      136.68      111.23     36.97 o 
 -14  10  11      518.83      570.10     55.10 o 
 -12  10  11      213.28      230.02     43.97 o 
 -10  10  11      205.55      214.97     45.89 o 
  -8  10  11       52.13      135.38     41.32 o 
  -6  10  11      441.52      362.47    106.65 o 
  -4  10  11      127.56      136.88     40.86 o 
  -2  10  11       17.51        7.08     53.77 o 
   0  10  11      218.37      244.87     51.00 o 
   2  10  11        3.71       46.46     44.24 o 
   4  10  11      462.24      482.94     75.46 o 
   6  10  11        0.13       16.16     44.30 o 
   8  10  11      505.65      437.50     72.24 o 
 -25  11  11        4.65       56.60     52.41 o 
 -23  11  11       11.59      -23.72     62.74 o 
 -21  11  11        0.73       10.27     40.20 o 
 -19  11  11        0.22      -37.67     38.23 o 
 -17  11  11        2.20       12.57     38.97 o 
 -15  11  11        1.77       -5.77     35.18 o 
 -13  11  11      249.35      198.84     44.87 o 
 -11  11  11       36.27       62.82     40.11 o 
  -9  11  11      390.73      329.64     56.79 o 
  -7  11  11        1.47        6.18     39.47 o 
  -5  11  11        7.89        5.71     38.61 o 
  -3  11  11        2.28       34.17     38.14 o 
  -1  11  11      341.32      355.55     57.47 o 
   1  11  11       67.73      103.20     53.67 o 
   3  11  11      254.49      202.02     57.72 o 
 -16  12  11      256.36      205.04     64.25 o 
 -14  12  11       58.02       29.93     42.91 o 
 -12  12  11       72.36       54.90     45.07 o 
 -10  12  11      349.46      201.63     58.90 o 
  -8  12  11       28.97      134.11     46.70 o 
  -6  12  11        1.29      -39.97     39.97 o 
  -4  12  11      104.64       51.87     68.76 o 
 -42   0  12      801.86      671.80    105.07 o 
 -40   0  12        0.11        9.24     76.65 o 
 -38   0  12     3287.62     3359.53    168.92 o 
 -36   0  12       76.44       54.37     50.16 o 
 -34   0  12       76.21      126.75     55.78 o 
 -32   0  12       17.00       50.53     48.23 o 
 -30   0  12      341.58      280.32     57.77 o 
 -28   0  12      120.18       91.51     48.44 o 
 -26   0  12      581.98      538.72     73.92 o 
 -24   0  12        8.78       46.73     39.07 o 
 -22   0  12      443.30      506.26     70.40 o 
 -20   0  12      789.33      929.37     42.40 o 
 -18   0  12     7632.19     7818.10    148.73 o 
 -16   0  12     3156.43     2957.21     93.14 o 
 -14   0  12    29059.15    30202.75    378.80 o 
 -12   0  12      114.60      117.82     25.58 o 
 -10   0  12    13412.28    13136.38    162.06 o 
  -8   0  12        1.83       13.44     21.99 o 
  -6   0  12     2509.74     2410.91     98.87 o 
  -4   0  12     4685.50     4822.42    189.63 o 
  -2   0  12    21449.56    21620.11    330.41 o 
   0   0  12      255.64      247.52     27.62 o 
   2   0  12      205.48      250.29     35.76 o 
   4   0  12     4401.50     4598.05    152.82 o 
   6   0  12      607.09      624.75     76.47 o 
   8   0  12     1377.61     1305.48    105.75 o 
  10   0  12       56.35       43.72     61.32 o 
  12   0  12     1104.47     1079.90    152.45 o 
  14   0  12        8.27       -5.68     49.96 o 
  16   0  12        3.75       -6.25     51.10 o 
  18   0  12      278.01      305.46     94.25 o 
  20   0  12      159.44       31.80     73.53 o 
 -43   1  12      349.00      409.62     72.05 o 
 -41   1  12     1044.37     1006.77     84.67 o 
 -39   1  12      857.04      875.40     77.32 o 
 -37   1  12        9.52       22.84     51.10 o 
 -35   1  12     1046.40     1053.88     77.07 o 
 -33   1  12      548.72      550.34     63.68 o 
 -31   1  12      261.62      274.86     50.97 o 
 -29   1  12       15.86       60.78     28.74 o 
 -27   1  12       97.01       92.95     32.30 o 
 -25   1  12      146.76      106.93     32.17 o 
 -23   1  12       75.56       39.98     27.11 o 
 -21   1  12      509.54      456.89     43.03 o 
 -19   1  12     2389.72     2442.67     47.96 o 
 -17   1  12        4.77        2.12     13.30 o 
 -15   1  12    10129.87    10217.17    102.68 o 
 -13   1  12     2804.08     2850.96     51.94 o 
 -11   1  12     2901.03     2862.76     61.44 o 
  -9   1  12     8350.21     8752.69    144.38 o 
  -7   1  12     3535.97     3418.33     66.98 o 
  -5   1  12        0.01       20.99     16.28 o 
  -3   1  12       36.71        9.25     20.95 o 
  -1   1  12     5660.17     5765.93    112.94 o 
   1   1  12        0.25       -4.41     23.50 o 
   3   1  12      831.21      808.85     51.47 o 
   5   1  12      151.63      163.98     30.09 o 
   7   1  12        6.55       24.58     30.85 o 
   9   1  12     2908.25     2584.21    110.85 o 
  11   1  12     1666.56     1646.76    125.55 o 
  13   1  12      578.57      461.80     73.44 o 
  15   1  12        4.72       47.77     40.88 o 
  17   1  12      153.53       75.62     47.36 o 
  19   1  12        1.37      -11.72     92.97 o 
 -42   2  12      164.93      313.13     58.95 o 
 -40   2  12       14.79        3.27     41.39 o 
 -38   2  12      121.61      244.69     65.03 o 
 -36   2  12      996.97      932.65     75.24 o 
 -34   2  12        0.61      -14.01     30.78 o 
 -32   2  12      655.74      786.77     66.37 o 
 -30   2  12       24.90      -25.95     25.95 o 
 -28   2  12      722.27      616.58     57.59 o 
 -26   2  12      689.56      659.17     60.77 o 
 -24   2  12      191.28      182.10     35.23 o 
 -22   2  12       21.16       -5.90     25.96 o 
 -20   2  12     4141.35     3835.09     61.67 o 
 -18   2  12     2354.25     2253.84     83.77 o 
 -16   2  12      213.39      287.27     23.53 o 
 -14   2  12      148.04      149.57     27.74 o 
 -12   2  12      473.31      550.73     27.84 o 
 -10   2  12     6419.84     6756.09     98.04 o 
  -8   2  12      173.65      195.45     24.92 o 
  -6   2  12       57.98       74.48     20.29 o 
  -4   2  12        3.77       14.06     18.52 o 
  -2   2  12     1952.89     2076.94     72.82 o 
   0   2  12      598.95      676.37     56.22 o 
   2   2  12     6116.47     5923.76    119.20 o 
   4   2  12      326.58      313.99     50.07 o 
   6   2  12     1748.00     1623.73     90.41 o 
   8   2  12      733.50      619.82     69.49 o 
  10   2  12       33.33       72.23     59.91 o 
  12   2  12      213.92      229.17     49.62 o 
  14   2  12      295.20      327.38     65.66 o 
  16   2  12      137.70      168.68     52.59 o 
  18   2  12      277.06      390.05     76.27 o 
  20   2  12        0.98      -63.15     63.73 o 
 -41   3  12      136.58      162.79     57.38 o 
 -39   3  12      605.39      599.57     77.74 o 
 -37   3  12      908.08      860.68     76.11 o 
 -35   3  12       10.19       11.18     44.29 o 
 -33   3  12      559.42      455.47     56.12 o 
 -31   3  12      177.81      113.69     39.13 o 
 -29   3  12      840.24      952.18     68.79 o 
 -27   3  12       98.57      132.80     35.33 o 
 -25   3  12     2121.67     2147.77     85.55 o 
 -23   3  12      519.45      503.84     48.83 o 
 -21   3  12      136.84      120.88     19.96 o 
 -19   3  12      729.44      719.96     35.11 o 
 -17   3  12        5.70       16.36     16.96 o 
 -15   3  12     6435.81     6431.50     85.86 o 
 -13   3  12      308.52      322.02     25.37 o 
 -11   3  12        0.93       -0.30     17.02 o 
  -9   3  12      614.01      687.21     41.50 o 
  -7   3  12        9.46       16.32     19.26 o 
  -5   3  12      890.01      946.29     48.09 o 
  -3   3  12       30.86       40.67     36.22 o 
  -1   3  12      268.50      222.06     41.97 o 
   1   3  12      495.26      512.63     46.30 o 
   3   3  12      349.31      297.46     51.51 o 
   5   3  12     7006.11     6459.60    165.05 o 
   7   3  12      820.81      740.64     73.04 o 
   9   3  12      580.26      605.41     56.79 o 
  11   3  12      238.17      299.92     44.74 o 
  13   3  12      355.29      262.90     55.29 o 
  15   3  12        1.45       23.37     38.57 o 
  17   3  12      679.12      835.03    104.29 o 
  19   3  12      742.73      669.25    106.46 o 
 -40   4  12       27.28        9.96     46.30 o 
 -38   4  12      149.32      131.08     89.78 o 
 -36   4  12      218.90      213.55     56.39 o 
 -34   4  12       31.33      -33.08     39.21 o 
 -32   4  12      521.20      541.43     72.03 o 
 -30   4  12      112.05      133.94     53.60 o 
 -28   4  12     1908.46     1928.22    110.96 o 
 -26   4  12      253.06      221.09     40.85 o 
 -24   4  12     5136.95     4912.25    122.56 o 
 -22   4  12      344.98      329.83     30.16 o 
 -20   4  12     2239.45     2352.92     56.66 o 
 -18   4  12        7.19       20.50     23.11 o 
 -16   4  12     1102.99     1225.26     45.44 o 
 -14   4  12     1922.19     1801.32     49.85 o 
 -12   4  12     4378.86     4341.23     78.29 o 
 -10   4  12      327.83      339.46     33.13 o 
  -8   4  12      157.91      166.97     27.02 o 
  -6   4  12     1179.16     1145.56     53.33 o 
  -4   4  12       28.84       23.36     21.87 o 
  -2   4  12        6.45      -24.43     24.43 o 
   0   4  12     9611.70     9118.37    235.46 o 
   2   4  12      626.34      666.49     69.23 o 
   4   4  12    12076.88    11702.24    227.97 o 
   6   4  12     1250.57     1290.37     93.15 o 
   8   4  12       39.42       18.88     36.11 o 
  10   4  12      252.46      246.32     45.62 o 
  12   4  12        9.76       20.86     34.66 o 
  14   4  12       22.25        4.44     47.40 o 
  16   4  12       95.81      211.05     57.00 o 
  18   4  12        4.70      -26.61     47.83 o 
 -39   5  12       95.33       50.82     62.56 o 
 -37   5  12      128.43       70.56     46.62 o 
 -35   5  12      155.85      161.62     47.92 o 
 -33   5  12        5.18       62.04     34.36 o 
 -31   5  12      368.66      386.61     53.22 o 
 -29   5  12        0.18       69.47     33.20 o 
 -27   5  12     1104.54     1090.16     76.64 o 
 -25   5  12      484.67      505.43     52.48 o 
 -23   5  12      471.73      435.47     39.48 o 
 -21   5  12     2140.42     2104.31     68.32 o 
 -19   5  12      230.50      286.39     34.55 o 
 -17   5  12        0.34       10.07     18.15 o 
 -15   5  12      845.66      917.96     50.98 o 
 -13   5  12        0.50       -2.58     16.46 o 
 -11   5  12        0.10       34.90     17.71 o 
  -9   5  12       25.68       40.05     24.16 o 
  -7   5  12     4257.40     4026.33    110.29 o 
  -5   5  12      616.99      681.60     51.41 o 
  -3   5  12     1937.08     1934.05     68.50 o 
  -1   5  12     6501.82     5981.23    150.13 o 
   1   5  12      201.60      222.58     51.39 o 
   3   5  12       28.49       38.29     41.12 o 
   5   5  12      227.21      156.28     46.66 o 
   7   5  12       87.03       97.30     52.34 o 
   9   5  12       35.52       26.77     54.02 o 
  11   5  12      158.16       93.75     46.79 o 
  13   5  12      717.27      655.17     66.48 o 
  15   5  12      300.84      356.79    100.29 o 
  17   5  12      641.60      792.54     93.62 o 
 -38   6  12      104.87       55.84     51.98 o 
 -36   6  12      113.00      232.58     59.46 o 
 -34   6  12       68.77       83.61     48.11 o 
 -32   6  12      501.89      554.23     76.90 o 
 -30   6  12      603.48      808.62     77.12 o 
 -28   6  12        0.00      -31.06     31.06 o 
 -26   6  12      420.69      469.82     52.96 o 
 -24   6  12      567.98      573.53     57.07 o 
 -22   6  12      312.63      375.29     35.30 o 
 -20   6  12     1269.32     1195.52     52.39 o 
 -18   6  12     2524.75     2495.47     65.20 o 
 -16   6  12      439.73      380.15     34.89 o 
 -14   6  12      124.60      145.72     24.67 o 
 -12   6  12     1077.76     1070.99     58.36 o 
 -10   6  12      300.13      311.13     42.19 o 
  -8   6  12      476.61      507.53     48.35 o 
  -6   6  12     1198.25     1188.08     60.94 o 
  -4   6  12     1667.12     1711.14     82.51 o 
  -2   6  12      179.48      277.44     72.96 o 
   0   6  12     1018.07     1005.96     70.55 o 
   2   6  12      412.63      328.24     63.85 o 
   4   6  12        6.11       -1.06     35.40 o 
   6   6  12     1212.42     1101.22     93.57 o 
   8   6  12        2.61      -23.11     34.63 o 
  10   6  12      130.29       81.90     43.00 o 
  12   6  12       10.04      -16.34     38.64 o 
  14   6  12       84.53       75.54     60.20 o 
  16   6  12       81.10      114.60     86.61 o 
 -37   7  12      129.31      119.38     59.50 o 
 -35   7  12      384.84      405.94     68.78 o 
 -33   7  12      929.71      897.38    164.81 o 
 -31   7  12     1170.00     1309.82    103.85 o 
 -29   7  12     1134.49     1264.65     86.49 o 
 -27   7  12      555.57      674.59     74.16 o 
 -25   7  12      205.26      207.43     42.16 o 
 -23   7  12     1781.32     1778.95    122.80 o 
 -21   7  12      573.21      545.38     42.31 o 
 -19   7  12       17.54       38.79     23.61 o 
 -17   7  12     1289.78     1300.48     57.77 o 
 -15   7  12      664.62      739.70     63.38 o 
 -13   7  12       14.90       27.62     24.86 o 
 -11   7  12     1086.56     1090.59     66.72 o 
  -9   7  12      995.47     1078.49     65.10 o 
  -7   7  12     5045.07     4615.64    103.81 o 
  -5   7  12      954.09      761.73     63.62 o 
  -3   7  12     4928.77     4560.71    130.99 o 
  -1   7  12      457.90      354.55     49.31 o 
   1   7  12     2284.27     2362.90    126.50 o 
   3   7  12      488.41      450.96     64.48 o 
   5   7  12      135.79      131.25     44.53 o 
   7   7  12       62.67        1.46     32.25 o 
   9   7  12      295.47      254.63     54.42 o 
  11   7  12      336.38      412.10    117.99 o 
  13   7  12        1.49       12.12     43.73 o 
 -34   8  12       39.39       26.64    136.04 o 
 -32   8  12        2.64      -32.86     60.04 o 
 -30   8  12        0.09        9.58     41.37 o 
 -28   8  12       40.04       88.77     41.12 o 
 -26   8  12        0.54       61.61     34.86 o 
 -24   8  12      117.61      174.57     40.09 o 
 -22   8  12      146.53      204.62     33.17 o 
 -20   8  12      323.30      435.96     39.67 o 
 -18   8  12      195.20      215.53     38.98 o 
 -16   8  12      350.92      333.62     41.80 o 
 -14   8  12      614.51      615.85     52.62 o 
 -12   8  12      853.97      887.05     59.69 o 
 -10   8  12        6.41       43.20     28.46 o 
  -8   8  12      346.95      420.68     52.10 o 
  -6   8  12      878.15      951.50     71.58 o 
  -4   8  12      484.35      434.34     53.71 o 
  -2   8  12     1730.14     1783.90     99.94 o 
   0   8  12      894.17      915.84     74.78 o 
   2   8  12       33.87       47.15     66.77 o 
   4   8  12        0.14        5.97     40.84 o 
   6   8  12      920.59      952.43     94.48 o 
   8   8  12      105.81      100.13     46.14 o 
  10   8  12       16.43      -37.28     37.28 o 
  12   8  12      257.04      249.76     64.02 o 
 -31   9  12        1.95      -42.21     42.21 o 
 -29   9  12      169.00      171.86     55.36 o 
 -27   9  12      613.64      593.32    109.00 o 
 -25   9  12      158.62      163.50     46.86 o 
 -23   9  12      141.56      144.54     41.29 o 
 -21   9  12      254.84      266.57     40.28 o 
 -19   9  12        8.67       50.77     34.04 o 
 -17   9  12       78.78      125.02     37.74 o 
 -15   9  12     1817.82     1770.20     82.91 o 
 -13   9  12        2.19      -11.00     31.01 o 
 -11   9  12      498.42      533.22     58.02 o 
  -9   9  12     1020.91      954.89     73.86 o 
  -7   9  12       57.62       51.01     35.53 o 
  -5   9  12      209.95      259.69     43.53 o 
  -3   9  12       17.80       44.59     33.32 o 
  -1   9  12       27.50       76.32     35.46 o 
   1   9  12      759.38      704.90     83.50 o 
   3   9  12      225.58      231.27     62.92 o 
   5   9  12       43.14        9.38     41.35 o 
   7   9  12       15.13       16.38     47.91 o 
   9   9  12       41.45      137.14     51.44 o 
 -28  10  12      407.36      451.64     78.36 o 
 -26  10  12       33.59      101.69     47.53 o 
 -24  10  12      726.44      793.89     87.46 o 
 -22  10  12      162.97      204.28     52.24 o 
 -20  10  12      123.36      121.52     71.34 o 
 -18  10  12        0.00      -28.50     29.52 o 
 -16  10  12      126.72       53.43     34.16 o 
 -14  10  12     1035.19     1095.17     72.82 o 
 -12  10  12       71.82      155.79     41.43 o 
 -10  10  12      186.38      152.17     42.51 o 
  -8  10  12     1544.70     1524.85    110.60 o 
  -6  10  12      272.34      172.78     44.65 o 
  -4  10  12        0.03       -1.84     44.62 o 
  -2  10  12      128.57      120.09     42.83 o 
   0  10  12     1246.39     1115.39    116.82 o 
   2  10  12      130.01      110.78     55.26 o 
   4  10  12       24.11      -47.21     47.21 o 
   6  10  12      399.77      309.37     65.92 o 
 -23  11  12        6.06        1.46     60.68 o 
 -21  11  12        0.02       71.63     48.01 o 
 -19  11  12        4.14       43.70     46.81 o 
 -17  11  12      434.63      400.31     54.88 o 
 -15  11  12       63.08       52.35     42.41 o 
 -13  11  12     1144.02     1065.36     86.74 o 
 -11  11  12        1.92       47.66     41.93 o 
  -9  11  12      329.80      364.96     67.94 o 
  -7  11  12       37.69       47.25     39.59 o 
  -5  11  12       10.52       65.90     52.49 o 
  -3  11  12        0.46       16.99     44.34 o 
  -1  11  12        5.47       -4.36     44.67 o 
   1  11  12      161.52       54.36     57.21 o 
 -14  12  12       15.73       19.30     44.24 o 
 -12  12  12      172.13      175.10     52.90 o 
 -10  12  12       51.71      -12.73     49.04 o 
  -8  12  12       30.49       38.88     44.57 o 
 -43   1  13       58.66       28.93     48.96 o 
 -41   1  13      196.52      271.64     57.02 o 
 -39   1  13       68.54      118.75     41.43 o 
 -37   1  13      151.72      147.64     58.39 o 
 -35   1  13       99.76       89.42     34.78 o 
 -33   1  13      111.12      147.27     39.00 o 
 -31   1  13      560.39      480.56     62.14 o 
 -29   1  13      574.39      572.22     54.58 o 
 -27   1  13      287.35      338.55     46.02 o 
 -25   1  13       11.52       46.43     30.36 o 
 -23   1  13      794.96      754.59     54.87 o 
 -21   1  13     2807.11     2769.37     60.01 o 
 -19   1  13     6479.72     6230.24     81.24 o 
 -17   1  13      137.18      150.75     20.36 o 
 -15   1  13     1609.99     1534.41     45.66 o 
 -13   1  13      982.88     1026.50     36.56 o 
 -11   1  13        9.95       22.00     17.06 o 
  -9   1  13      289.22      314.26     29.01 o 
  -7   1  13        6.05       17.29     18.36 o 
  -5   1  13    14896.81    14780.57    189.46 o 
  -3   1  13     2632.74     2643.40     81.07 o 
  -1   1  13        1.34        6.61     23.90 o 
   1   1  13     1212.38     1108.17     73.30 o 
   3   1  13      850.24      765.60     60.85 o 
   5   1  13      224.38      164.07     41.90 o 
   7   1  13      831.35      861.24     74.79 o 
   9   1  13     3545.84     3164.27    172.19 o 
  11   1  13      772.95      799.71     94.95 o 
  13   1  13        0.77       18.76     35.72 o 
  15   1  13       12.91      -15.84     70.83 o 
  17   1  13       17.30      -12.67     43.24 o 
  19   1  13      203.78      305.95     69.55 o 
 -42   2  13       41.57       -7.83     70.89 o 
 -40   2  13      342.49      281.94     53.21 o 
 -38   2  13     1690.27     1697.58    100.32 o 
 -36   2  13        4.01        8.93     35.36 o 
 -34   2  13      974.34      885.20     71.93 o 
 -32   2  13      251.26      278.75     44.18 o 
 -30   2  13      191.48      166.93     45.11 o 
 -28   2  13        6.54       49.20     28.14 o 
 -26   2  13      873.89      889.05     63.75 o 
 -24   2  13      202.47      247.09     38.93 o 
 -22   2  13     2534.13     2361.93     78.94 o 
 -20   2  13      111.84      161.20     20.65 o 
 -18   2  13       24.42       10.80     21.33 o 
 -16   2  13     3400.16     3636.60     77.47 o 
 -14   2  13     9314.41     9672.76    118.58 o 
 -12   2  13        0.19        0.18     16.41 o 
 -10   2  13      156.25      204.27     25.91 o 
  -8   2  13      479.05      488.95     43.96 o 
  -6   2  13      142.73      130.16     24.39 o 
  -4   2  13     4725.53     4239.49     83.41 o 
  -2   2  13     1606.24     1550.37     69.96 o 
   0   2  13     7011.72     6890.34    148.76 o 
   2   2  13      499.84      445.96     49.13 o 
   4   2  13      171.91      127.84     45.95 o 
   6   2  13     1958.75     1875.21    177.02 o 
   8   2  13      203.19      172.37     44.36 o 
  10   2  13      476.35      424.50     59.79 o 
  12   2  13     2491.89     2358.72    155.85 o 
  14   2  13        6.23      -14.05     39.38 o 
  16   2  13        0.14       20.31     90.13 o 
  18   2  13       48.64      164.43    105.60 o 
 -41   3  13      802.89      592.97    103.19 o 
 -39   3  13      285.17      235.32     60.06 o 
 -37   3  13       19.65       16.42     38.83 o 
 -35   3  13     1587.57     1525.55    103.31 o 
 -33   3  13      662.83      797.52     75.27 o 
 -31   3  13        0.08      -21.25     31.11 o 
 -29   3  13      339.79      436.26     82.13 o 
 -27   3  13     3026.44     2898.57    107.61 o 
 -25   3  13      484.98      545.39     69.08 o 
 -23   3  13        0.89      -23.17     26.44 o 
 -21   3  13     1967.32     1821.94     67.51 o 
 -19   3  13      312.45      269.98     26.39 o 
 -17   3  13      560.73      643.03     41.65 o 
 -15   3  13        1.44        5.10     15.71 o 
 -13   3  13     1450.28     1326.93     41.89 o 
 -11   3  13       21.00       16.39     19.35 o 
  -9   3  13     1538.12     1618.64     59.41 o 
  -7   3  13     1492.31     1679.89     59.73 o 
  -5   3  13       59.17       45.20     22.27 o 
  -3   3  13     7605.28     7362.39    157.88 o 
  -1   3  13     7119.59     6782.13    132.64 o 
   1   3  13     3813.46     3489.81    121.73 o 
   3   3  13       18.13       55.63     36.12 o 
   5   3  13      177.39      211.84     46.17 o 
   7   3  13     5644.60     5339.10    186.93 o 
   9   3  13       34.88       43.12     48.85 o 
  11   3  13        3.69       25.87     32.53 o 
  13   3  13      183.51      134.87     54.19 o 
  15   3  13        3.21      -15.33     45.00 o 
  17   3  13        0.10       71.45     48.17 o 
 -40   4  13      245.57      243.00     73.07 o 
 -38   4  13      109.19      101.83     50.13 o 
 -36   4  13      121.53      105.89     43.45 o 
 -34   4  13     1393.85     1266.07     86.67 o 
 -32   4  13     1182.26     1223.20     85.39 o 
 -30   4  13        6.54        7.96     37.00 o 
 -28   4  13     1404.99     1313.18     78.10 o 
 -26   4  13      508.64      562.38     53.09 o 
 -24   4  13     1297.91     1370.08     95.16 o 
 -22   4  13       45.57       47.26     23.01 o 
 -20   4  13       34.54       18.46     18.80 o 
 -18   4  13     1072.41     1203.20     46.46 o 
 -16   4  13      949.48      968.05     42.48 o 
 -14   4  13        1.61       -7.10     17.65 o 
 -12   4  13     3121.47     3008.08     77.82 o 
 -10   4  13     1197.70     1285.51     57.52 o 
  -8   4  13       18.49       21.85     22.29 o 
  -6   4  13        0.55       27.11     22.51 o 
  -4   4  13     1265.04     1358.54     59.69 o 
  -2   4  13      530.13      592.73     55.58 o 
   0   4  13    12697.89    12510.04    272.70 o 
   2   4  13     2170.48     2465.88    116.39 o 
   4   4  13     1091.01     1061.68     87.18 o 
   6   4  13      251.06      319.36     69.05 o 
   8   4  13      190.83      169.92     43.88 o 
  10   4  13       47.85       17.38     46.56 o 
  12   4  13      270.67      177.01     49.69 o 
  14   4  13      160.87      195.23     51.05 o 
  16   4  13      296.46      276.16    115.26 o 
 -39   5  13        0.04       54.25     58.54 o 
 -37   5  13     1418.78     1267.43    104.89 o 
 -35   5  13        0.57        9.76     63.59 o 
 -33   5  13      104.30       98.56     43.71 o 
 -31   5  13      215.55      249.38     45.01 o 
 -29   5  13      171.40      113.88     40.50 o 
 -27   5  13      441.65      397.00     48.29 o 
 -25   5  13     1130.26     1025.74     69.16 o 
 -23   5  13        0.31       49.23     24.34 o 
 -21   5  13     1868.04     1877.57     57.75 o 
 -19   5  13      115.78       96.08     29.01 o 
 -17   5  13      668.50      703.55     40.58 o 
 -15   5  13        8.00       37.79     20.12 o 
 -13   5  13       35.56       44.13     24.38 o 
 -11   5  13      201.04      199.89     30.70 o 
  -9   5  13     5166.62     5079.63    115.22 o 
  -7   5  13      229.07      323.26     35.94 o 
  -5   5  13     2816.71     2645.93    138.91 o 
  -3   5  13      176.63      234.83     40.08 o 
  -1   5  13       31.01       -6.50     33.23 o 
   1   5  13      514.86      561.46     69.90 o 
   3   5  13      374.42      307.08     58.57 o 
   5   5  13     1829.00     1832.85    114.42 o 
   7   5  13      906.34      929.83     89.54 o 
   9   5  13      726.37      773.68     83.53 o 
  11   5  13       11.70      -53.89     53.89 o 
  13   5  13      629.69      793.25     87.59 o 
  15   5  13        0.31      -20.03     40.87 o 
 -38   6  13       71.28       99.97    112.60 o 
 -36   6  13        9.95       21.66     51.50 o 
 -34   6  13      118.47      121.13     56.99 o 
 -32   6  13      871.03     1001.68     84.65 o 
 -30   6  13        6.76      -32.36     32.36 o 
 -28   6  13      189.03      227.40     43.84 o 
 -26   6  13     1667.83     1801.12     91.50 o 
 -24   6  13       31.96       78.55     32.88 o 
 -22   6  13      511.40      537.44     46.16 o 
 -20   6  13      309.80      352.70     33.43 o 
 -18   6  13      146.59      140.08     26.58 o 
 -16   6  13      246.91      228.19     33.25 o 
 -14   6  13      142.87      114.22     29.84 o 
 -12   6  13      303.20      376.64     39.37 o 
 -10   6  13     2199.57     2325.01     76.34 o 
  -8   6  13      187.91      178.85     34.55 o 
  -6   6  13       73.53       89.96     33.56 o 
  -4   6  13       24.78       62.41     30.62 o 
  -2   6  13       98.77       53.47     29.28 o 
   0   6  13      292.49      307.90     59.69 o 
   2   6  13       77.73       39.30     41.89 o 
   4   6  13       65.73       28.97     60.48 o 
   6   6  13      239.41      224.04     50.92 o 
   8   6  13      764.47      789.77     83.58 o 
  10   6  13      138.83      180.89     52.98 o 
  12   6  13        1.91       18.86     44.93 o 
  14   6  13     1125.39     1226.26    108.30 o 
 -37   7  13      151.77      152.03     59.02 o 
 -35   7  13      110.63      235.37     57.47 o 
 -33   7  13      502.89      488.67     72.82 o 
 -31   7  13      300.53      400.74     62.98 o 
 -29   7  13        3.01      -24.09     33.56 o 
 -27   7  13       27.14       27.00     38.35 o 
 -25   7  13       30.54      130.89     38.82 o 
 -23   7  13     2141.65     2330.62     83.53 o 
 -21   7  13      141.31      158.51     29.74 o 
 -19   7  13     1161.21     1233.86     57.72 o 
 -17   7  13      254.15      258.96     37.76 o 
 -15   7  13       59.27       87.46     30.83 o 
 -13   7  13       24.61       21.81     25.33 o 
 -11   7  13        0.50       39.28     28.28 o 
  -9   7  13     2594.49     2371.61     84.31 o 
  -7   7  13      594.63      656.23     60.52 o 
  -5   7  13      807.27      875.83     80.80 o 
  -3   7  13       22.44       29.49     33.91 o 
  -1   7  13      269.00      226.35     46.96 o 
   1   7  13     1755.56     1788.81    116.66 o 
   3   7  13       69.12       58.69     60.91 o 
   5   7  13        0.88       47.78     45.41 o 
   7   7  13        0.97      -66.06     66.06 o 
   9   7  13       42.76       87.36     51.94 o 
  11   7  13      110.82      145.18     55.32 o 
  13   7  13      368.07      528.83    114.76 o 
 -34   8  13       23.54       19.02     78.29 o 
 -32   8  13       46.58       58.94     47.09 o 
 -30   8  13      170.15       68.30     42.07 o 
 -28   8  13      294.65      302.91     50.38 o 
 -26   8  13       65.23      135.84     40.05 o 
 -24   8  13      188.45      203.50     43.79 o 
 -22   8  13       53.84       56.50     30.79 o 
 -20   8  13     1561.84     1501.79    107.77 o 
 -18   8  13      199.26      246.86     49.67 o 
 -16   8  13      559.10      537.68     51.39 o 
 -14   8  13     1182.39     1138.23     69.12 o 
 -12   8  13      415.98      459.45     47.80 o 
 -10   8  13      319.48      219.63     57.27 o 
  -8   8  13       47.53      101.11     37.72 o 
  -6   8  13      284.58      277.11     47.40 o 
  -4   8  13        5.79       -5.83     30.09 o 
  -2   8  13       40.64       89.16     36.60 o 
   0   8  13        0.64      -38.59     38.59 o 
   2   8  13       24.33       23.46     68.68 o 
   4   8  13      122.98      227.97     54.41 o 
   6   8  13       19.47       36.59     42.87 o 
   8   8  13      496.13      429.65     72.72 o 
  10   8  13      327.01      448.25     71.96 o 
 -31   9  13      279.23      354.67     65.73 o 
 -29   9  13       11.03       20.18     42.88 o 
 -27   9  13       25.40        7.32     41.09 o 
 -25   9  13      132.95      151.35     56.20 o 
 -23   9  13        7.98       60.88     44.26 o 
 -21   9  13      354.63      479.19     55.30 o 
 -19   9  13      244.38      264.55     42.79 o 
 -17   9  13      207.31      322.65     44.60 o 
 -15   9  13     1369.30     1404.37     77.93 o 
 -13   9  13      632.99      622.39     56.33 o 
 -11   9  13       19.50        9.03     35.21 o 
  -9   9  13      661.24      579.41     61.27 o 
  -7   9  13       71.47      133.80     39.85 o 
  -5   9  13        0.15      -18.80     30.83 o 
  -3   9  13      288.15      232.14     46.99 o 
  -1   9  13      623.07      535.44     62.48 o 
   1   9  13      106.53      106.89     57.23 o 
   3   9  13      605.17      685.11    193.00 o 
   5   9  13        2.76      -40.11     40.11 o 
   7   9  13        1.95       26.60     42.02 o 
 -28  10  13        1.60       -9.83     54.90 o 
 -26  10  13      237.22      213.15     70.91 o 
 -24  10  13      111.26       88.85    110.57 o 
 -22  10  13       34.58      120.49     83.55 o 
 -20  10  13       73.60       20.18     44.79 o 
 -18  10  13      309.54      304.48     47.11 o 
 -16  10  13      349.91      405.97     49.18 o 
 -14  10  13        1.28       -5.07     36.13 o 
 -12  10  13      258.77      265.35     50.04 o 
 -10  10  13      211.93      118.97     41.83 o 
  -8  10  13      865.38      769.19     83.80 o 
  -6  10  13        0.32      101.62     62.03 o 
  -4  10  13      528.38      545.36     64.58 o 
  -2  10  13        8.30       58.99     59.27 o 
   0  10  13      144.81      110.60     54.86 o 
   2  10  13      199.40       81.62     60.63 o 
   4  10  13        3.03      -19.32     47.03 o 
 -23  11  13       64.03       35.30     63.33 o 
 -21  11  13        0.29       74.91    104.19 o 
 -19  11  13       16.46       22.32     39.74 o 
 -17  11  13      424.82      559.46     68.10 o 
 -15  11  13        9.84        0.17     43.85 o 
 -13  11  13      141.62      107.39     46.59 o 
 -11  11  13        3.59       21.28     64.25 o 
  -9  11  13      333.25      345.19     58.64 o 
  -7  11  13        0.96       23.13     49.99 o 
  -5  11  13      523.37      618.48     73.05 o 
  -3  11  13       86.88      109.68     48.43 o 
  -1  11  13       94.96       42.17     64.87 o 
 -42   0  14        0.42       89.44     66.32 o 
 -40   0  14      206.51      114.16    129.45 o 
 -38   0  14        0.72      -18.61     48.00 o 
 -36   0  14      421.10      351.45     75.83 o 
 -34   0  14       16.23       -1.75     80.06 o 
 -32   0  14        0.00      -28.67     41.02 o 
 -30   0  14      579.93      756.51    146.20 o 
 -28   0  14       48.36       34.78     47.41 o 
 -26   0  14     4948.97     4417.89    247.40 o 
 -24   0  14      190.33      224.06     59.05 o 
 -22   0  14     3216.54     3061.95    123.01 o 
 -20   0  14    15204.74    14504.00    189.51 o 
 -18   0  14     9911.09     9562.11    149.44 o 
 -16   0  14     5507.11     4932.94    104.27 o 
 -14   0  14     3374.83     3463.65    203.27 o 
 -12   0  14      135.16      169.17     28.76 o 
 -10   0  14     1184.98      979.39     50.13 o 
  -8   0  14        0.10      -26.26     26.26 o 
  -6   0  14     5714.05     5250.52    160.79 o 
  -4   0  14     4236.12     3789.36    240.45 o 
  -2   0  14      215.78      223.18     54.08 o 
   0   0  14       37.24       19.42     38.64 o 
   2   0  14     1600.20     1437.89    147.34 o 
   4   0  14      411.35      397.79     70.21 o 
   6   0  14        7.47      -21.01     55.07 o 
   8   0  14      301.28      159.26     76.93 o 
  10   0  14      465.43      478.91    113.27 o 
  12   0  14      457.34      508.44    114.97 o 
  14   0  14      263.57      255.50     89.71 o 
  16   0  14      673.25      994.45    161.25 o 
 -43   1  14      514.16      568.15     70.38 o 
 -41   1  14        4.90      -13.95     40.18 o 
 -39   1  14      690.60      750.51     72.95 o 
 -37   1  14       65.80      158.48     46.90 o 
 -35   1  14      123.41      202.30     64.16 o 
 -33   1  14        2.17       -1.21     28.50 o 
 -31   1  14      329.36      265.43     44.93 o 
 -29   1  14        5.46       38.76     30.57 o 
 -27   1  14     1013.30     1054.53     67.33 o 
 -25   1  14      332.64      300.34     67.93 o 
 -23   1  14      838.28      932.49     60.61 o 
 -21   1  14     2173.51     2066.89     49.67 o 
 -19   1  14    10202.07     9994.88    141.31 o 
 -17   1  14    16200.82    15984.97    143.29 o 
 -15   1  14     8202.26     8121.44     95.40 o 
 -13   1  14      835.76      784.77     35.35 o 
 -11   1  14      532.78      594.09     38.24 o 
  -9   1  14     3416.77     3372.79     71.30 o 
  -7   1  14     2410.16     2308.45     61.75 o 
  -5   1  14     1945.04     1932.24     75.83 o 
  -3   1  14       61.12       94.27     31.68 o 
  -1   1  14       12.57      -22.72     22.72 o 
   1   1  14      947.14     1048.37     67.34 o 
   3   1  14      106.57      145.84     46.14 o 
   5   1  14      178.69      246.45     49.57 o 
   7   1  14       86.37       75.74     38.18 o 
   9   1  14       41.04       61.26     72.82 o 
  11   1  14       29.73       81.17     63.16 o 
  13   1  14      216.65      181.95    140.38 o 
  15   1  14       49.53       14.75     48.84 o 
  17   1  14       16.98       30.57     67.42 o 
 -42   2  14      151.19       90.98     65.54 o 
 -40   2  14      494.99      281.98     56.41 o 
 -38   2  14       26.38       14.43     36.60 o 
 -36   2  14      146.95      126.50     47.00 o 
 -34   2  14       48.23       43.22     35.19 o 
 -32   2  14     1484.56     1582.96     87.98 o 
 -30   2  14      580.70      592.19     87.24 o 
 -28   2  14      603.57      513.73     51.87 o 
 -26   2  14     2055.52     1983.11     81.74 o 
 -24   2  14      182.90      138.35     69.49 o 
 -22   2  14      377.23      306.46     40.26 o 
 -20   2  14      907.68      863.79     52.69 o 
 -18   2  14      248.23      228.13     24.95 o 
 -16   2  14     2329.79     2328.14     53.45 o 
 -14   2  14      154.18      154.57     21.54 o 
 -12   2  14      546.81      564.69     39.81 o 
 -10   2  14     4711.82     4641.55     87.63 o 
  -8   2  14     1102.49     1118.35     51.31 o 
  -6   2  14      294.46      263.04     32.49 o 
  -4   2  14     1067.99     1102.21     64.41 o 
  -2   2  14     6239.05     5967.86    125.47 o 
   0   2  14     1370.77     1303.22     72.44 o 
   2   2  14       95.31       76.49     37.62 o 
   4   2  14       55.74       73.15     37.71 o 
   6   2  14     1964.67     1737.73    105.79 o 
   8   2  14        4.72      -29.32     31.60 o 
  10   2  14       29.20       42.03     90.42 o 
  12   2  14      155.40      205.61     57.61 o 
  14   2  14      550.19      641.51     95.95 o 
  16   2  14      166.17      112.27     75.66 o 
 -41   3  14       43.73       12.27     46.76 o 
 -39   3  14      350.23      402.96     56.79 o 
 -37   3  14       23.46       24.60     48.75 o 
 -35   3  14      972.43      822.82     71.59 o 
 -33   3  14      343.04      214.05     44.88 o 
 -31   3  14      165.26      141.94     39.55 o 
 -29   3  14     2740.46     2574.64     95.67 o 
 -27   3  14       13.29       24.71     27.59 o 
 -25   3  14      201.48      140.62     35.30 o 
 -23   3  14        2.23       -0.91     27.45 o 
 -21   3  14     2755.31     2468.05     57.88 o 
 -19   3  14        7.24        4.27     18.00 o 
 -17   3  14      356.75      346.34     28.65 o 
 -15   3  14      171.59      204.75     23.38 o 
 -13   3  14      677.17      678.47     55.44 o 
 -11   3  14      138.67      141.11     25.43 o 
  -9   3  14      199.43      145.24     28.04 o 
  -7   3  14     2484.10     2384.64     68.58 o 
  -5   3  14     1103.31     1092.86     54.96 o 
  -3   3  14     1288.66     1180.52     67.24 o 
  -1   3  14     3260.57     3013.64    147.66 o 
   1   3  14       13.48       49.33     38.40 o 
   3   3  14       30.48       75.76     37.12 o 
   5   3  14       89.10       53.90     38.13 o 
   7   3  14        1.91      -22.01     32.99 o 
   9   3  14      840.72      751.64     79.65 o 
  11   3  14       82.91       88.81     51.24 o 
  13   3  14       13.87      -40.60     40.60 o 
  15   3  14        8.81       34.10     48.15 o 
 -40   4  14        4.03      107.76     50.23 o 
 -38   4  14       75.98       38.12     46.49 o 
 -36   4  14       13.16       37.39     38.17 o 
 -34   4  14     1266.49     1418.15    103.54 o 
 -32   4  14      404.60      437.20     61.75 o 
 -30   4  14      155.97      176.08     42.31 o 
 -28   4  14      454.61      479.23     53.77 o 
 -26   4  14      181.80      108.49     43.00 o 
 -24   4  14        1.79       26.16     28.80 o 
 -22   4  14        1.10        9.95     20.59 o 
 -20   4  14      240.19      229.45     26.47 o 
 -18   4  14       53.64       69.01     20.46 o 
 -16   4  14     1065.31     1066.28     54.30 o 
 -14   4  14     1126.21     1275.65     58.25 o 
 -12   4  14       32.32       50.15     25.37 o 
 -10   4  14       24.91       -4.24     22.55 o 
  -8   4  14       11.51       -0.16     23.58 o 
  -6   4  14        2.39      -17.67     23.11 o 
  -4   4  14     2051.00     2150.58     77.67 o 
  -2   4  14     1113.45     1014.57     85.06 o 
   0   4  14     3409.91     3251.81    124.20 o 
   2   4  14     3151.20     3108.36    129.04 o 
   4   4  14      178.12      115.29     48.76 o 
   6   4  14      279.14      240.88     51.19 o 
   8   4  14       79.98       47.49     64.15 o 
  10   4  14     1496.97     1408.46    106.09 o 
  12   4  14      224.42      367.03     64.49 o 
  14   4  14       14.38       69.44     52.69 o 
 -39   5  14       68.79       60.73     52.26 o 
 -37   5  14       75.20      120.27     50.38 o 
 -35   5  14      232.39      157.73     50.15 o 
 -33   5  14      244.20      221.98     46.92 o 
 -31   5  14      191.42      192.62     42.44 o 
 -29   5  14        2.96       74.08     34.08 o 
 -27   5  14      121.87      217.58     41.07 o 
 -25   5  14      113.14      114.27     34.64 o 
 -23   5  14      191.17      179.78     34.56 o 
 -21   5  14       62.65      124.74     28.23 o 
 -19   5  14       23.89       24.65     20.70 o 
 -17   5  14        0.00        6.47     22.83 o 
 -15   5  14      561.44      580.30     45.70 o 
 -13   5  14       96.00      121.37     30.10 o 
 -11   5  14      606.93      723.68     65.78 o 
  -9   5  14     1225.21     1199.25     61.01 o 
  -7   5  14       94.42      109.19     27.53 o 
  -5   5  14       25.62      -24.51     27.42 o 
  -3   5  14      918.84      988.18     69.17 o 
  -1   5  14     1845.74     1917.06    111.49 o 
   1   5  14        3.73      -34.15     34.15 o 
   3   5  14     3067.20     2771.93    135.38 o 
   5   5  14      142.47      111.14     44.14 o 
   7   5  14        2.46       -3.49     37.23 o 
   9   5  14      311.33      203.68     53.75 o 
  11   5  14      267.99      221.19     57.01 o 
  13   5  14      573.88      769.25     90.59 o 
 -38   6  14      611.89      501.99     77.41 o 
 -36   6  14       21.48      137.47     51.27 o 
 -34   6  14      368.56      399.96     62.86 o 
 -32   6  14      114.91       95.45     41.31 o 
 -30   6  14       21.12       39.55     34.90 o 
 -28   6  14        5.55       -0.96     48.28 o 
 -26   6  14      536.66      540.85     56.62 o 
 -24   6  14      886.03      976.15     71.95 o 
 -22   6  14       22.88       43.48     27.90 o 
 -20   6  14      218.34      135.34     32.24 o 
 -18   6  14     1277.89     1272.77     64.82 o 
 -16   6  14        0.01      -17.98     25.09 o 
 -14   6  14      761.91      769.26     53.01 o 
 -12   6  14     4542.94     3990.31     96.80 o 
 -10   6  14     3065.42     2950.26     85.90 o 
  -8   6  14     1507.54     1575.28     77.06 o 
  -6   6  14      324.51      370.02     48.19 o 
  -4   6  14      706.51      685.56     59.87 o 
  -2   6  14      193.04      233.83     45.98 o 
   0   6  14      930.41      882.44     88.50 o 
   2   6  14      269.86      219.36     55.75 o 
   4   6  14       12.06      -28.86     40.64 o 
   6   6  14      204.40      197.35     68.46 o 
   8   6  14      391.22      348.48     64.20 o 
  10   6  14      366.21      492.58     75.89 o 
  12   6  14      542.47      539.27     77.80 o 
 -37   7  14       64.12      154.84     55.25 o 
 -35   7  14      351.35      436.79     68.50 o 
 -33   7  14        1.43      105.83     44.72 o 
 -31   7  14       85.28      170.86     61.26 o 
 -29   7  14      156.75      209.00     45.28 o 
 -27   7  14       10.28       50.54     36.63 o 
 -25   7  14      483.02      423.23     59.78 o 
 -23   7  14      177.41      200.30     54.10 o 
 -21   7  14      160.14      189.17     36.79 o 
 -19   7  14      672.49      756.80     56.06 o 
 -17   7  14      293.53      279.69     40.08 o 
 -15   7  14      294.04      293.00     52.18 o 
 -13   7  14      101.73      129.80     33.00 o 
 -11   7  14     5207.96     4919.88    121.84 o 
  -9   7  14       50.98       31.27     31.18 o 
  -7   7  14      529.92      590.60     71.46 o 
  -5   7  14      225.05      236.36     45.73 o 
  -3   7  14        1.64      -10.58     31.78 o 
  -1   7  14      903.28      887.55     89.93 o 
   1   7  14        1.16       45.19     43.18 o 
   3   7  14       34.09       24.21     51.34 o 
   5   7  14     1014.64      856.64     91.99 o 
   7   7  14       46.51      108.09    134.54 o 
   9   7  14      140.91      224.84    117.30 o 
  11   7  14        5.20      -35.79     35.79 o 
 -34   8  14      197.33      286.66     59.02 o 
 -32   8  14      129.49        1.93     43.82 o 
 -30   8  14        0.65      -20.80     55.62 o 
 -28   8  14       14.05       -7.55     38.31 o 
 -26   8  14        8.76       15.32     41.47 o 
 -24   8  14      865.45      967.36     90.52 o 
 -22   8  14     1247.36     1292.99     85.14 o 
 -20   8  14        0.33       30.43     30.38 o 
 -18   8  14       83.24       82.43     32.86 o 
 -16   8  14      240.39      212.18     39.10 o 
 -14   8  14     1162.77     1058.86     67.31 o 
 -12   8  14      383.54      356.16     44.80 o 
 -10   8  14     3145.93     2824.89    112.42 o 
  -8   8  14      158.10      102.08     39.56 o 
  -6   8  14        2.76       13.31     38.84 o 
  -4   8  14        0.30       20.24     32.18 o 
  -2   8  14       26.32       48.07     36.05 o 
   0   8  14        5.01      -30.39     39.65 o 
   2   8  14       69.05       64.64     49.66 o 
   4   8  14      356.05      371.34     70.36 o 
   6   8  14        2.29       83.35     50.91 o 
   8   8  14       12.07        1.67     72.27 o 
 -31   9  14       30.53      -17.65     54.51 o 
 -29   9  14       27.35       78.69     68.69 o 
 -27   9  14      162.96      174.78     54.74 o 
 -25   9  14      295.87      467.94     70.50 o 
 -23   9  14       23.05       45.58     47.46 o 
 -21   9  14        2.71      -14.13     39.58 o 
 -19   9  14        7.48       29.31     32.62 o 
 -17   9  14       44.55       54.77     44.14 o 
 -15   9  14      662.86      707.79     58.63 o 
 -13   9  14      170.78      220.82     55.64 o 
 -11   9  14       44.30       47.66     36.99 o 
  -9   9  14      759.48      686.08     66.17 o 
  -7   9  14        8.44       29.83     59.41 o 
  -5   9  14       77.75      186.90     46.53 o 
  -3   9  14      254.44      330.70     76.04 o 
  -1   9  14       16.52       -2.59     52.43 o 
   1   9  14       99.70      117.92     73.11 o 
   3   9  14       21.93        3.66     49.26 o 
   5   9  14      191.97      183.08     54.06 o 
 -28  10  14       13.85       31.70    128.32 o 
 -26  10  14       10.12       55.55     63.73 o 
 -24  10  14        9.80      137.80     55.00 o 
 -22  10  14        5.06        5.66     44.79 o 
 -20  10  14      102.20      185.43     42.26 o 
 -18  10  14       70.03       53.37     37.62 o 
 -16  10  14      127.79       60.48     40.36 o 
 -14  10  14      527.61      603.91     70.48 o 
 -12  10  14      265.99      379.41     56.27 o 
 -10  10  14        2.05       25.43     40.89 o 
  -8  10  14        7.61       66.75     61.18 o 
  -6  10  14       98.13      103.93     42.60 o 
  -4  10  14        6.13       13.44     40.39 o 
  -2  10  14      386.32      331.61     56.66 o 
   0  10  14       30.90      -50.68     50.68 o 
   2  10  14       23.64      -72.04    102.29 o 
 -21  11  14       14.01       -4.96     47.55 o 
 -19  11  14      134.82      163.73     49.19 o 
 -17  11  14       23.83      105.92     48.58 o 
 -15  11  14      349.40      403.58     74.86 o 
 -13  11  14      328.90      313.76     60.27 o 
 -11  11  14      436.42      494.44     72.49 o 
  -9  11  14       19.69       49.88     46.82 o 
  -7  11  14       66.39        7.76     43.85 o 
  -5  11  14       28.05      -16.19     43.55 o 
 -43   1  15       80.97       59.28     46.10 o 
 -41   1  15       27.34       20.00     42.26 o 
 -39   1  15        0.23       53.57     40.67 o 
 -37   1  15       59.09       54.43     36.33 o 
 -35   1  15       61.86       72.81     39.38 o 
 -33   1  15     1065.82     1072.19     84.00 o 
 -31   1  15       32.31       55.37     33.08 o 
 -29   1  15     1489.53     1428.62     79.88 o 
 -27   1  15     1528.86     1329.75     73.33 o 
 -25   1  15      858.96      815.85     59.50 o 
 -23   1  15     4763.76     4826.67    110.13 o 
 -21   1  15      467.47      472.79     30.65 o 
 -19   1  15       23.41       27.46     20.46 o 
 -17   1  15      253.52      234.71     24.40 o 
 -15   1  15      187.40      230.42     23.75 o 
 -13   1  15      608.44      576.53     47.75 o 
 -11   1  15     2513.23     2369.12     78.33 o 
  -9   1  15     1587.05     1722.33     73.95 o 
  -7   1  15     3764.97     3741.23     99.18 o 
  -5   1  15      348.81      390.91     45.68 o 
  -3   1  15     1034.27     1060.31     66.41 o 
  -1   1  15      720.51      778.43     59.67 o 
   1   1  15      239.62      210.69     40.32 o 
   3   1  15        0.58       22.02     47.95 o 
   5   1  15      705.71      644.56     72.07 o 
   7   1  15       19.39        2.80     35.93 o 
   9   1  15        0.08      -33.86     33.86 o 
  11   1  15      681.10      676.70     90.94 o 
  13   1  15       77.37      179.68    127.61 o 
  15   1  15      204.11      274.36     65.09 o 
 -42   2  15       32.30       35.84     46.22 o 
 -40   2  15       10.93       24.59     39.55 o 
 -38   2  15        0.48      -49.62     49.62 o 
 -36   2  15       87.54      -27.03     34.26 o 
 -34   2  15     2134.40     2113.40    103.72 o 
 -32   2  15       23.59       42.53     32.36 o 
 -30   2  15     1937.55     1897.56     90.88 o 
 -28   2  15      250.41      231.59     41.15 o 
 -26   2  15     1345.86     1458.52    114.77 o 
 -24   2  15      878.28      874.99     60.67 o 
 -22   2  15      166.09      170.28     36.35 o 
 -20   2  15     6158.14     5821.42     85.70 o 
 -18   2  15      473.09      461.66     31.74 o 
 -16   2  15      731.94      673.49     42.11 o 
 -14   2  15       92.98       66.16     28.56 o 
 -12   2  15      747.22      705.86     52.19 o 
 -10   2  15     1430.52     1431.66     57.73 o 
  -8   2  15     2965.81     2841.67     73.61 o 
  -6   2  15      216.31      238.61     38.52 o 
  -4   2  15       86.48       66.85     31.82 o 
  -2   2  15     4368.23     4337.63    111.16 o 
   0   2  15     1732.09     1491.66     98.92 o 
   2   2  15      437.78      406.06     87.14 o 
   4   2  15      486.44      466.01     67.06 o 
   6   2  15     1328.34     1194.78    111.32 o 
   8   2  15      159.54      117.96     56.35 o 
  10   2  15     1894.65     1903.75    145.78 o 
  12   2  15     1116.84     1344.35    126.20 o 
  14   2  15      254.40      269.60     69.11 o 
 -41   3  15      161.51      272.95     56.20 o 
 -39   3  15       33.08       37.55     40.15 o 
 -37   3  15       98.00       83.33     40.30 o 
 -35   3  15       15.04      -32.20     32.20 o 
 -33   3  15       10.01        2.64     33.80 o 
 -31   3  15     1363.12     1268.49     80.56 o 
 -29   3  15     3546.45     3502.84    107.24 o 
 -27   3  15        1.03       -1.23     28.40 o 
 -25   3  15      390.94      426.17     49.37 o 
 -23   3  15     3706.78     3681.09     98.89 o 
 -21   3  15     2623.29     2448.37     58.72 o 
 -19   3  15      773.85      774.94     39.52 o 
 -17   3  15        2.32        5.81     21.16 o 
 -15   3  15     1328.36     1440.45     59.33 o 
 -13   3  15      566.78      540.69     41.02 o 
 -11   3  15      767.11      744.76     53.38 o 
  -9   3  15     2172.62     2169.47     70.33 o 
  -7   3  15     2063.39     2105.27     70.40 o 
  -5   3  15      769.27      903.62     53.50 o 
  -3   3  15       48.73       58.58     31.46 o 
  -1   3  15     1386.46     1486.91    125.84 o 
   1   3  15      430.76      488.27     67.26 o 
   3   3  15     4968.45     5047.03    160.88 o 
   5   3  15     3129.07     2798.99    133.99 o 
   7   3  15      650.05      746.47     81.45 o 
   9   3  15       91.27      101.07     45.42 o 
  11   3  15     1201.66     1223.96    124.69 o 
  13   3  15      812.49      933.48    114.18 o 
 -40   4  15       14.41        1.08     44.51 o 
 -38   4  15       29.27      -20.13     69.13 o 
 -36   4  15        2.06       34.82     35.31 o 
 -34   4  15        0.69       -0.11     42.82 o 
 -32   4  15      139.28      159.32     41.82 o 
 -30   4  15       19.00       33.89     33.51 o 
 -28   4  15       78.07       -8.47     32.65 o 
 -26   4  15       49.70       58.99     37.26 o 
 -24   4  15        0.94        4.36     29.54 o 
 -22   4  15      417.08      499.51     42.11 o 
 -20   4  15       81.81       76.92     42.07 o 
 -18   4  15      837.99      828.49     50.11 o 
 -16   4  15      318.12      265.95     33.34 o 
 -14   4  15      873.26      851.12     52.76 o 
 -12   4  15     1130.37     1178.36     59.80 o 
 -10   4  15      725.55      675.94     49.87 o 
  -8   4  15      784.96      877.18     53.73 o 
  -6   4  15      123.59      142.35     30.92 o 
  -4   4  15      563.58      507.98     58.04 o 
  -2   4  15     3580.55     3399.23    128.14 o 
   0   4  15      234.79      205.35     52.51 o 
   2   4  15       18.92       65.24     44.83 o 
   4   4  15      172.00       87.68     44.44 o 
   6   4  15       13.19      -28.62     35.89 o 
   8   4  15       83.76       30.95     41.89 o 
  10   4  15      725.65      668.34     83.06 o 
  12   4  15      169.05      205.39     63.83 o 
 -39   5  15        6.19      -52.67     72.03 o 
 -37   5  15       81.65       54.65     42.98 o 
 -35   5  15      131.54      121.93     66.75 o 
 -33   5  15        4.54      -33.07     34.01 o 
 -31   5  15       36.40        8.06     44.95 o 
 -29   5  15      833.91      983.31     71.24 o 
 -27   5  15        1.92       26.57     29.99 o 
 -25   5  15     1166.21     1249.53     79.78 o 
 -23   5  15       64.49       73.11     33.39 o 
 -21   5  15     1104.71      989.64     55.97 o 
 -19   5  15      142.36      166.78     37.57 o 
 -17   5  15        0.02      -23.46     23.46 o 
 -15   5  15     1629.15     1629.70     69.81 o 
 -13   5  15      104.06       65.32     27.80 o 
 -11   5  15     3014.80     2741.26     79.54 o 
  -9   5  15      857.01      957.32     57.53 o 
  -7   5  15      966.59     1108.24     76.34 o 
  -5   5  15      582.95      513.73     54.77 o 
  -3   5  15     1444.44     1401.80    105.86 o 
  -1   5  15     1662.99     1747.99    113.07 o 
   1   5  15      229.48      251.44     60.74 o 
   3   5  15      419.15      423.19    125.78 o 
   5   5  15     1026.15     1063.69     96.75 o 
   7   5  15        1.09      -55.01     55.01 o 
   9   5  15      912.75      834.97    103.33 o 
  11   5  15      390.60      469.51     77.85 o 
 -38   6  15       14.56       49.77     56.36 o 
 -36   6  15      478.90      597.17     77.70 o 
 -34   6  15        6.80       33.40     37.21 o 
 -32   6  15        3.34       -5.57     34.34 o 
 -30   6  15      235.50      327.32     49.22 o 
 -28   6  15      170.41      258.86     61.20 o 
 -26   6  15      257.96      232.26     42.46 o 
 -24   6  15        8.44       58.08     73.98 o 
 -22   6  15      370.80      344.74     48.74 o 
 -20   6  15      137.26      158.22     34.08 o 
 -18   6  15      137.43      104.85     32.15 o 
 -16   6  15      293.57      362.02     47.19 o 
 -14   6  15       24.49       -5.30     25.24 o 
 -12   6  15      287.09      377.10     41.46 o 
 -10   6  15      168.76      213.76     34.28 o 
  -8   6  15      304.11      288.53     44.05 o 
  -6   6  15      129.28       80.63     35.44 o 
  -4   6  15      118.35       84.65     74.04 o 
  -2   6  15        9.65      -20.68     37.94 o 
   0   6  15     1145.45     1031.08     95.64 o 
   2   6  15     1023.54     1160.69    103.82 o 
   4   6  15      292.21      222.06     59.22 o 
   6   6  15      562.18      788.07     85.55 o 
   8   6  15      275.27      272.70     70.03 o 
  10   6  15      265.42      327.75     81.94 o 
 -37   7  15      169.16      158.40     56.75 o 
 -35   7  15       19.51      157.35     66.29 o 
 -33   7  15       86.79      102.18     73.87 o 
 -31   7  15      175.59      294.10     80.56 o 
 -29   7  15      125.19      119.55     42.61 o 
 -27   7  15      296.25      257.92     60.59 o 
 -25   7  15     1226.96     1370.15    105.01 o 
 -23   7  15       34.61       16.24     42.77 o 
 -21   7  15      668.81      720.81     64.83 o 
 -19   7  15       70.68       52.92     27.46 o 
 -17   7  15      265.57      309.49     43.36 o 
 -15   7  15       67.88       89.78     33.22 o 
 -13   7  15        3.49       13.01     28.49 o 
 -11   7  15      136.52      156.52     44.52 o 
  -9   7  15      173.89      111.98     40.08 o 
  -7   7  15        2.12        9.36     30.86 o 
  -5   7  15       72.87       96.82     36.91 o 
  -3   7  15       17.30       36.06     35.43 o 
  -1   7  15       16.86       -7.63     42.09 o 
   1   7  15      243.20      227.83     83.54 o 
   3   7  15     1082.43     1106.89    126.74 o 
   5   7  15        4.14       94.36     83.13 o 
   7   7  15      415.24      485.37     74.47 o 
   9   7  15       98.46      169.94    161.02 o 
 -34   8  15       32.52      -71.30     71.30 o 
 -32   8  15      178.31      137.69     87.29 o 
 -30   8  15       66.40       77.59     52.68 o 
 -28   8  15        5.55       15.13     42.31 o 
 -26   8  15      174.56       83.36     48.29 o 
 -24   8  15      109.97      122.86     53.58 o 
 -22   8  15      974.54     1005.34     77.00 o 
 -20   8  15      131.85      182.21     37.89 o 
 -18   8  15        6.58      -27.91     30.01 o 
 -16   8  15      182.16       83.43     38.52 o 
 -14   8  15     1421.52     1263.46     93.83 o 
 -12   8  15      395.09      377.35     53.39 o 
 -10   8  15       51.93      110.84     37.56 o 
  -8   8  15     1739.17     1790.17     98.27 o 
  -6   8  15       49.99       17.94     37.10 o 
  -4   8  15      483.22      569.15     63.67 o 
  -2   8  15       91.93      122.14     54.37 o 
   0   8  15       36.53       67.25     54.16 o 
   2   8  15        0.02       -6.47     53.98 o 
   4   8  15      349.28      316.97     71.90 o 
   6   8  15       95.86      112.04     48.52 o 
 -31   9  15       30.50       -5.88     99.64 o 
 -29   9  15       34.22      158.39     67.99 o 
 -27   9  15      162.71      195.40     66.46 o 
 -25   9  15       37.81      -46.13     46.13 o 
 -23   9  15       30.81      150.58     51.62 o 
 -21   9  15       86.21      162.31     50.71 o 
 -19   9  15     1122.59     1366.50     80.11 o 
 -17   9  15      123.05      133.62     53.87 o 
 -15   9  15       37.78       38.82     37.70 o 
 -13   9  15      416.92      477.55     59.51 o 
 -11   9  15     1216.60     1148.36     83.14 o 
  -9   9  15       20.96      -41.84     41.84 o 
  -7   9  15       12.38      158.83    194.18 o 
  -5   9  15      234.43      201.25     48.62 o 
  -3   9  15      291.39      313.96     58.43 o 
  -1   9  15        1.65      -15.65     60.30 o 
   1   9  15      152.93      110.87     60.42 o 
   3   9  15      130.84      187.20    108.16 o 
 -26  10  15       56.13       -3.49     55.40 o 
 -24  10  15        0.33       29.08     80.66 o 
 -22  10  15       35.45        4.91     65.08 o 
 -20  10  15        0.15       24.57     39.31 o 
 -18  10  15     1002.82     1025.88     83.09 o 
 -16  10  15      390.94      478.95     63.81 o 
 -14  10  15      155.39      133.13     46.29 o 
 -12  10  15      130.89      202.38     59.67 o 
 -10  10  15       28.90       84.45     46.21 o 
  -8  10  15       22.21      -33.21     59.17 o 
  -6  10  15      121.74      132.39     48.36 o 
  -4  10  15        0.50       52.87     45.88 o 
  -2  10  15        0.33      -43.36     50.70 o 
 -19  11  15       54.08      115.28     53.25 o 
 -17  11  15        1.92       -4.48     43.41 o 
 -15  11  15       18.81       39.51     48.60 o 
 -13  11  15        0.09      -15.47     45.28 o 
 -11  11  15      236.54      270.73     57.71 o 
  -9  11  15       11.43      -18.98     54.74 o 
 -42   0  16      278.14      211.06     78.15 o 
 -40   0  16       72.12      137.31     61.48 o 
 -38   0  16       98.92       44.00     60.04 o 
 -36   0  16       60.43      -29.57     48.75 o 
 -34   0  16       98.79      107.04     53.20 o 
 -32   0  16      264.50      246.82     59.49 o 
 -30   0  16       55.31       45.21     45.59 o 
 -28   0  16     3950.01     3804.98    174.02 o 
 -26   0  16     6169.13     6449.03    190.47 o 
 -24   0  16     6564.77     6162.86    180.41 o 
 -22   0  16     2293.26     2226.26    112.58 o 
 -20   0  16     3288.62     3459.91    102.09 o 
 -18   0  16     1686.27     1700.80     71.08 o 
 -16   0  16    10031.28     9361.00    152.41 o 
 -14   0  16      736.39      650.50     72.50 o 
 -12   0  16      185.63      192.93     51.70 o 
 -10   0  16     1136.15     1241.71     97.77 o 
  -8   0  16     6099.34     5597.50    175.59 o 
  -6   0  16      340.42      259.06     58.00 o 
  -4   0  16      253.70      252.90     59.29 o 
  -2   0  16     1630.27     1619.88    114.97 o 
   0   0  16      157.11      113.44     43.37 o 
   2   0  16        5.67      -11.66     44.48 o 
   4   0  16     3243.81     3055.16    234.77 o 
   6   0  16      118.22      207.80     76.93 o 
   8   0  16      361.88      349.18     91.98 o 
  10   0  16      123.71       73.24     69.55 o 
  12   0  16       23.14       -5.39     61.04 o 
 -43   1  16      654.91      694.92     74.05 o 
 -41   1  16      120.21      176.68     48.54 o 
 -39   1  16       22.36       12.89     54.95 o 
 -37   1  16      252.24      245.41     47.02 o 
 -35   1  16      265.93      226.70     46.92 o 
 -33   1  16      246.86      296.50     46.46 o 
 -31   1  16      190.62      210.13     41.02 o 
 -29   1  16      617.32      657.22     58.44 o 
 -27   1  16      543.92      593.76     53.59 o 
 -25   1  16      151.38      144.29     35.53 o 
 -23   1  16     1821.06     1798.84     76.50 o 
 -21   1  16     3047.72     3063.85     66.97 o 
 -19   1  16       34.85       40.67     19.75 o 
 -17   1  16     1970.07     1807.21     73.02 o 
 -15   1  16     1987.05     2105.48     63.78 o 
 -13   1  16     2045.82     2020.01     74.66 o 
 -11   1  16        6.39        8.58     27.06 o 
  -9   1  16     5538.09     5316.90    161.85 o 
  -7   1  16     2330.74     2231.61     86.01 o 
  -5   1  16     1806.29     2020.68     86.29 o 
  -3   1  16      221.23      200.50     38.01 o 
  -1   1  16       60.72      133.47     43.60 o 
   1   1  16        5.72       36.55     33.67 o 
   3   1  16      196.03      169.10     52.91 o 
   5   1  16       11.52       53.67     43.92 o 
   7   1  16      272.95      252.83    106.31 o 
   9   1  16      121.61       31.69     46.25 o 
  11   1  16      619.90      830.41    106.79 o 
  13   1  16       55.11        1.11     45.06 o 
 -42   2  16      211.25      320.91     71.67 o 
 -40   2  16        4.28      -38.19     38.19 o 
 -38   2  16       27.10       17.58     36.99 o 
 -36   2  16       20.82       65.41     35.08 o 
 -34   2  16       15.79       47.37     41.82 o 
 -32   2  16       50.28       27.27     32.22 o 
 -30   2  16       60.71       96.42     40.76 o 
 -28   2  16      193.74      189.42     38.22 o 
 -26   2  16     2215.90     2303.94     85.90 o 
 -24   2  16      373.59      468.61     47.21 o 
 -22   2  16     7868.46     7433.54    175.33 o 
 -20   2  16      931.73      808.90     46.28 o 
 -18   2  16      349.60      421.53     47.29 o 
 -16   2  16      450.09      492.96     38.99 o 
 -14   2  16      738.33      805.45     48.23 o 
 -12   2  16     1738.06     1834.25     66.30 o 
 -10   2  16     2116.91     2060.32     96.41 o 
  -8   2  16     1868.16     1874.37     83.66 o 
  -6   2  16       29.63       27.32     30.36 o 
  -4   2  16       89.59      130.89     35.59 o 
  -2   2  16       64.13        7.98     38.20 o 
   0   2  16      335.77      301.57     60.17 o 
   2   2  16     1873.07     1839.82    135.37 o 
   4   2  16      247.62      198.47     64.58 o 
   6   2  16      160.15      155.84     51.30 o 
   8   2  16      666.86      560.60     83.53 o 
  10   2  16      319.91      456.13    117.67 o 
  12   2  16        3.70       24.85     46.29 o 
 -41   3  16        4.90       29.73     62.00 o 
 -39   3  16       99.25      108.04     45.93 o 
 -37   3  16       39.96      -39.43     65.64 o 
 -35   3  16      104.13      124.80     45.48 o 
 -33   3  16      758.37      646.80     64.14 o 
 -31   3  16        2.02       35.80     33.97 o 
 -29   3  16      153.51      226.49     57.73 o 
 -27   3  16     1519.77     1529.44     96.99 o 
 -25   3  16     1635.92     1482.38    136.82 o 
 -23   3  16      119.98       79.67     31.46 o 
 -21   3  16      658.85      717.73     62.52 o 
 -19   3  16        0.03      -11.85     27.69 o 
 -17   3  16       75.05       73.65     27.24 o 
 -15   3  16     1042.41      975.32     54.58 o 
 -13   3  16      196.78      249.86     34.25 o 
 -11   3  16      560.28      528.07     43.97 o 
  -9   3  16        8.91       17.12     26.21 o 
  -7   3  16     2511.66     2370.79     90.46 o 
  -5   3  16     1081.18      974.77     68.10 o 
  -3   3  16      124.87      188.22     56.68 o 
  -1   3  16     1633.65     1655.64    107.32 o 
   1   3  16      370.24      331.71     61.13 o 
   3   3  16     2252.39     2390.85    130.74 o 
   5   3  16      746.86      745.68     82.86 o 
   7   3  16      305.49      348.87     60.09 o 
   9   3  16      189.72      286.36     64.90 o 
  11   3  16      842.57      835.93    104.28 o 
 -40   4  16        0.19      -41.34     41.34 o 
 -38   4  16      105.25      174.69     68.13 o 
 -36   4  16       20.07      -31.31     31.31 o 
 -34   4  16      166.58      183.14     43.79 o 
 -32   4  16      435.16      505.96     57.02 o 
 -30   4  16       56.09       75.26     32.95 o 
 -28   4  16      308.39      314.18     44.43 o 
 -26   4  16      137.31       97.28     31.26 o 
 -24   4  16      923.12      936.02     86.28 o 
 -22   4  16      130.69       66.68     30.82 o 
 -20   4  16      187.20      245.52     50.27 o 
 -18   4  16       36.39       33.08     24.77 o 
 -16   4  16      678.04      699.23     49.42 o 
 -14   4  16      153.97      204.02     34.58 o 
 -12   4  16       37.17       18.88     25.68 o 
 -10   4  16       47.69       31.72     25.32 o 
  -8   4  16     1288.44     1360.34     65.05 o 
  -6   4  16     1463.45     1468.61     79.25 o 
  -4   4  16      985.91      907.34     85.24 o 
  -2   4  16      387.51      388.68     62.77 o 
   0   4  16        2.97       -6.43     41.44 o 
   2   4  16       93.82      143.81     58.98 o 
   4   4  16       79.30       47.42     45.33 o 
   6   4  16      271.43      377.54     63.53 o 
   8   4  16     1436.74     1521.76    116.25 o 
  10   4  16      115.83      113.23     58.71 o 
 -39   5  16      221.07      157.66     64.19 o 
 -37   5  16      424.70      404.89     58.20 o 
 -35   5  16       53.82       15.06     38.40 o 
 -33   5  16      551.27      585.35     61.65 o 
 -31   5  16      115.33      178.83     42.03 o 
 -29   5  16       29.31       22.50     46.63 o 
 -27   5  16      184.20      213.17     53.85 o 
 -25   5  16      178.27      180.16     49.49 o 
 -23   5  16     1368.38     1168.44     91.67 o 
 -21   5  16       67.90       23.17     25.17 o 
 -19   5  16     1300.24     1293.32     68.64 o 
 -17   5  16      737.78      833.72     70.40 o 
 -15   5  16       29.67       35.64     25.83 o 
 -13   5  16      684.37      677.03     51.41 o 
 -11   5  16        0.15       11.30     25.44 o 
  -9   5  16       25.47       24.94     24.95 o 
  -7   5  16        9.21       72.69     32.45 o 
  -5   5  16     1275.69     1392.97     82.19 o 
  -3   5  16      946.88     1052.17     96.71 o 
  -1   5  16       23.78       53.06     41.49 o 
   1   5  16     3128.11     2979.18    293.59 o 
   3   5  16        2.71      -42.23     42.23 o 
   5   5  16       79.22       43.01     44.34 o 
   7   5  16       40.24       12.14     39.83 o 
   9   5  16       32.99        0.82     52.27 o 
 -38   6  16      463.90      389.71     72.38 o 
 -36   6  16      122.13      100.94     68.22 o 
 -34   6  16      866.74      915.92     79.52 o 
 -32   6  16       91.85      173.71     43.16 o 
 -30   6  16     1009.15     1049.19    120.30 o 
 -28   6  16      176.00       54.19     50.14 o 
 -26   6  16      114.72       94.90     46.25 o 
 -24   6  16      196.80      158.88     52.03 o 
 -22   6  16      796.60      824.88     65.72 o 
 -20   6  16      225.92      252.34     38.33 o 
 -18   6  16      286.62      238.44     37.38 o 
 -16   6  16     1214.97     1060.05     63.80 o 
 -14   6  16      488.04      490.78     55.22 o 
 -12   6  16     2443.79     2410.70     84.14 o 
 -10   6  16       23.96       71.61     37.78 o 
  -8   6  16      112.29      110.09     40.53 o 
  -6   6  16      705.30      707.86     76.50 o 
  -4   6  16       19.38      -33.23     33.23 o 
  -2   6  16       35.87       42.41     45.10 o 
   0   6  16       49.31        8.59     46.39 o 
   2   6  16        2.54       94.73     50.65 o 
   4   6  16      651.32      721.31     89.35 o 
   6   6  16      121.24      134.75     48.85 o 
   8   6  16     2183.26     2202.48    239.77 o 
 -35   7  16       34.70       10.26     49.79 o 
 -33   7  16       14.52       51.03     80.78 o 
 -31   7  16       85.13      137.38     84.77 o 
 -29   7  16        0.46        5.68     43.98 o 
 -27   7  16      102.27      132.50     61.38 o 
 -25   7  16      829.19      792.29     84.23 o 
 -23   7  16       84.64       86.96     50.91 o 
 -21   7  16      229.89      262.74     45.50 o 
 -19   7  16     2091.15     1991.14     88.03 o 
 -17   7  16     2550.94     2270.72     89.52 o 
 -15   7  16        3.79       24.89     28.85 o 
 -13   7  16       44.82      103.85     33.88 o 
 -11   7  16       70.74       42.95     47.33 o 
  -9   7  16      344.49      323.65     49.05 o 
  -7   7  16       70.99      108.92     40.12 o 
  -5   7  16       14.53       32.73     37.65 o 
  -3   7  16       59.39      -28.93     39.69 o 
  -1   7  16      264.78      220.49     63.06 o 
   1   7  16       26.96       -2.69     56.04 o 
   3   7  16       35.83       51.19     55.37 o 
   5   7  16       76.44      -27.23     55.87 o 
 -34   8  16       29.55       12.97     66.29 o 
 -32   8  16      187.89       98.19     57.91 o 
 -30   8  16       54.53      110.32     56.84 o 
 -28   8  16       17.32       97.10     60.22 o 
 -26   8  16      268.81      271.62     59.66 o 
 -24   8  16      861.65      749.26     97.11 o 
 -22   8  16      140.43      144.59     43.17 o 
 -20   8  16      273.02      401.04     47.61 o 
 -18   8  16      181.91      163.40     46.54 o 
 -16   8  16        0.25       54.29     37.76 o 
 -14   8  16       20.01       18.79     51.87 o 
 -12   8  16        0.12      -32.35     32.35 o 
 -10   8  16      134.15      196.52     56.03 o 
  -8   8  16      326.78      428.50     64.99 o 
  -6   8  16      348.98      388.02     57.56 o 
  -4   8  16       14.13        9.85     39.20 o 
  -2   8  16      336.20      279.31     72.76 o 
   0   8  16      171.66      131.71     69.93 o 
   2   8  16        5.61      -49.74     49.74 o 
   4   8  16       10.41       -5.95     50.53 o 
 -29   9  16      117.97      129.56     55.09 o 
 -27   9  16      237.16      360.59    111.42 o 
 -25   9  16      199.02      239.29     56.72 o 
 -23   9  16       36.38       60.35     68.75 o 
 -21   9  16      501.27      512.23     68.72 o 
 -19   9  16      108.74       91.78     42.52 o 
 -17   9  16      153.59      158.18     43.54 o 
 -15   9  16      849.76      794.77     89.08 o 
 -13   9  16       31.75      -39.42     39.42 o 
 -11   9  16        0.52        3.21     36.31 o 
  -9   9  16      136.87       78.19     59.54 o 
  -7   9  16      235.42      311.37     57.31 o 
  -5   9  16        0.59        7.43     42.69 o 
  -3   9  16       51.56      104.00     65.77 o 
  -1   9  16        2.23      -35.97     52.77 o 
 -24  10  16       71.20      133.24     62.72 o 
 -22  10  16       74.46      208.29     64.05 o 
 -20  10  16       20.29       34.56     49.26 o 
 -18  10  16     1144.15     1073.45     85.19 o 
 -16  10  16        6.85       25.58     45.66 o 
 -14  10  16      135.58       97.79     47.84 o 
 -12  10  16        1.26      -32.57     43.66 o 
 -10  10  16      208.62      189.37     78.92 o 
  -8  10  16      294.34      356.10     62.28 o 
  -6  10  16       14.12      -41.84     41.84 o 
 -43   1  17       55.76       35.15     47.07 o 
 -41   1  17        1.77      -13.41     39.83 o 
 -39   1  17       39.04       32.71     68.33 o 
 -37   1  17      251.42      296.94     50.13 o 
 -35   1  17        0.00       23.25     33.72 o 
 -33   1  17      144.81      180.57     40.36 o 
 -31   1  17       16.99       65.88     32.23 o 
 -29   1  17      594.36      605.57     55.24 o 
 -27   1  17      123.80      141.30     34.59 o 
 -25   1  17     2077.80     2034.77     84.77 o 
 -23   1  17       13.77      -14.83     28.74 o 
 -21   1  17     1498.97     1550.81     64.07 o 
 -19   1  17      396.15      366.82     35.57 o 
 -17   1  17      168.39      161.84     36.13 o 
 -15   1  17     1294.59     1300.03    103.59 o 
 -13   1  17      509.09      554.69     50.79 o 
 -11   1  17     3047.93     3010.57     95.01 o 
  -9   1  17      387.29      428.46     47.89 o 
  -7   1  17      408.62      437.40     49.26 o 
  -5   1  17       25.79       39.05     30.44 o 
  -3   1  17      519.05      530.44     53.60 o 
  -1   1  17       63.63       -9.00     42.75 o 
   1   1  17      904.08      853.02     86.88 o 
   3   1  17      217.59      145.02     63.31 o 
   5   1  17        0.71       18.02     42.14 o 
   7   1  17       23.33       53.75     49.36 o 
   9   1  17       65.34      158.89     59.15 o 
  11   1  17       16.77       89.64     51.68 o 
 -42   2  17      218.46      250.76    105.14 o 
 -40   2  17        2.44       43.39     43.36 o 
 -38   2  17       43.05       14.02     45.20 o 
 -36   2  17      102.83      143.91     40.67 o 
 -34   2  17        9.79       31.96     35.52 o 
 -32   2  17     1152.31     1110.73     77.83 o 
 -30   2  17     1189.40     1295.75     78.59 o 
 -28   2  17        0.65       46.38     28.77 o 
 -26   2  17     2911.93     2742.35    106.62 o 
 -24   2  17      640.02      601.32     67.18 o 
 -22   2  17     6617.91     6064.60    156.45 o 
 -20   2  17      990.05      950.76     50.53 o 
 -18   2  17      641.53      728.56     46.91 o 
 -16   2  17     4102.60     4069.83     90.22 o 
 -14   2  17     1345.95     1268.01     70.95 o 
 -12   2  17      459.29      448.78     49.68 o 
 -10   2  17     1102.23      955.50     67.21 o 
  -8   2  17     1625.57     1715.21     83.74 o 
  -6   2  17       70.91      125.89     36.64 o 
  -4   2  17     3756.36     3557.87    107.47 o 
  -2   2  17        0.85      -15.45     44.00 o 
   0   2  17      446.20      421.77     64.26 o 
   2   2  17     1100.39     1039.58     92.73 o 
   4   2  17     1546.05     1633.33    115.58 o 
   6   2  17      564.98      633.51     91.84 o 
   8   2  17        0.16      -40.32     40.32 o 
  10   2  17      787.89      628.20    124.06 o 
 -41   3  17        9.40       16.15     52.86 o 
 -39   3  17      211.43      218.93     49.13 o 
 -37   3  17       26.20       -1.81     36.28 o 
 -35   3  17        0.13        7.47     34.76 o 
 -33   3  17       97.75       79.03     34.06 o 
 -31   3  17      441.09      371.49     49.63 o 
 -29   3  17        0.01       13.87     29.07 o 
 -27   3  17      954.18      978.04     67.33 o 
 -25   3  17      175.29      231.49    115.25 o 
 -23   3  17       36.66       21.54     36.90 o 
 -21   3  17       97.61       80.68     24.98 o 
 -19   3  17       72.53       58.08     24.20 o 
 -17   3  17       20.46       85.43     27.80 o 
 -15   3  17       13.15       10.60     24.71 o 
 -13   3  17     1957.17     1798.19     71.53 o 
 -11   3  17     2806.73     2858.02     94.72 o 
  -9   3  17      527.37      445.83     50.67 o 
  -7   3  17     5110.12     4970.20    123.66 o 
  -5   3  17       56.05       35.02     38.95 o 
  -3   3  17      579.04      528.44     70.89 o 
  -1   3  17     1879.71     1972.56    118.96 o 
   1   3  17      909.67      941.26     91.73 o 
   3   3  17      394.79      448.18     72.19 o 
   5   3  17      445.46      418.77     72.79 o 
   7   3  17      812.02      948.13    110.40 o 
   9   3  17        5.16       33.25    123.06 o 
 -40   4  17        0.04       30.81     42.56 o 
 -38   4  17      159.83      198.70     52.49 o 
 -36   4  17        1.75      -14.41     34.23 o 
 -34   4  17      678.87      686.14     84.20 o 
 -32   4  17      129.41      161.09     38.88 o 
 -30   4  17     1159.08     1305.58     82.22 o 
 -28   4  17      804.85      725.51    139.56 o 
 -26   4  17      563.16      565.77     70.91 o 
 -24   4  17      615.83      616.78     67.54 o 
 -22   4  17      333.32      262.01     50.30 o 
 -20   4  17       16.37       54.14     24.11 o 
 -18   4  17      207.56      163.83     36.08 o 
 -16   4  17      336.03      338.05     40.63 o 
 -14   4  17      579.87      483.06     44.92 o 
 -12   4  17      674.25      565.20     48.30 o 
 -10   4  17      145.56      166.72     34.65 o 
  -8   4  17        6.22       -3.23     30.21 o 
  -6   4  17      531.82      544.12     67.95 o 
  -4   4  17      352.20      372.05     62.97 o 
  -2   4  17     2108.96     2217.04    154.28 o 
   0   4  17      258.89      271.81     59.39 o 
   2   4  17        0.24       21.60     44.17 o 
   4   4  17      315.95      331.84     66.32 o 
   6   4  17      107.01      147.91     73.73 o 
   8   4  17       12.67      -50.39     65.88 o 
 -39   5  17      158.50      122.12     51.30 o 
 -37   5  17       16.89       12.13     42.70 o 
 -35   5  17      367.24      370.93     53.10 o 
 -33   5  17       71.55      102.76     69.12 o 
 -31   5  17        8.47       31.94     48.08 o 
 -29   5  17      103.32       72.58     46.88 o 
 -27   5  17      977.35      965.13    146.22 o 
 -25   5  17       16.79       28.68     38.99 o 
 -23   5  17     1362.60     1274.02     94.96 o 
 -21   5  17      556.08      538.28     55.54 o 
 -19   5  17      415.35      280.46     38.68 o 
 -17   5  17      757.18      657.81     51.77 o 
 -15   5  17       95.73       91.87     30.50 o 
 -13   5  17      106.61      114.42     31.26 o 
 -11   5  17      243.41      239.83     35.66 o 
  -9   5  17      816.21      763.38     64.15 o 
  -7   5  17      105.69      103.21     44.13 o 
  -5   5  17      271.80      289.32     82.51 o 
  -3   5  17     1922.24     1867.43    120.24 o 
  -1   5  17      106.20      163.53     55.06 o 
   1   5  17      308.69      311.66     64.09 o 
   3   5  17      216.45      203.90     72.08 o 
   5   5  17       21.05       47.04     49.64 o 
   7   5  17      429.15      419.68     71.60 o 
 -38   6  17       80.91      151.11     55.95 o 
 -36   6  17       57.58       60.65     58.70 o 
 -34   6  17       45.51      -13.72     51.16 o 
 -32   6  17       72.30      121.72     47.89 o 
 -30   6  17       17.43       28.99     44.28 o 
 -28   6  17      225.18      270.90     97.01 o 
 -26   6  17      836.38      796.56     82.89 o 
 -24   6  17      364.97      451.31     66.98 o 
 -22   6  17      688.49      805.29     81.75 o 
 -20   6  17        7.95       48.10     30.71 o 
 -18   6  17     1911.92     1760.54    111.04 o 
 -16   6  17      735.15      788.18     58.14 o 
 -14   6  17       32.10       40.57     29.19 o 
 -12   6  17      227.50      210.25     41.73 o 
 -10   6  17     2199.98     2256.85    101.04 o 
  -8   6  17        1.94      -18.86     31.96 o 
  -6   6  17      121.54      114.15     38.49 o 
  -4   6  17      601.36      692.83     83.46 o 
  -2   6  17       40.71       53.17     49.92 o 
   0   6  17       34.90      -13.05     48.32 o 
   2   6  17      758.58     1059.52    108.98 o 
   4   6  17      682.60      843.78    116.91 o 
   6   6  17      237.27      321.79     77.92 o 
 -35   7  17       24.05       29.32     65.36 o 
 -33   7  17       77.04      116.92     55.96 o 
 -31   7  17      107.05       89.97     85.85 o 
 -29   7  17      161.66      192.59     57.30 o 
 -27   7  17      280.55      359.67     60.78 o 
 -25   7  17       63.89       94.42     45.35 o 
 -23   7  17      197.68       41.73     88.59 o 
 -21   7  17        0.72      -12.05     47.04 o 
 -19   7  17     1557.69     1740.00     98.42 o 
 -17   7  17      357.39      499.84     53.78 o 
 -15   7  17       78.00       78.59     33.32 o 
 -13   7  17      303.28      306.33     51.47 o 
 -11   7  17      204.07      179.60     64.37 o 
  -9   7  17       13.61       17.71     32.50 o 
  -7   7  17      328.47      377.63     66.63 o 
  -5   7  17        0.92       14.19     48.43 o 
  -3   7  17        0.00       -8.70     51.22 o 
  -1   7  17        0.03       69.32     52.69 o 
   1   7  17        0.79       61.19     58.25 o 
   3   7  17       24.77       37.64     58.91 o 
 -32   8  17        0.79       27.47     53.37 o 
 -30   8  17        8.44        1.81     48.70 o 
 -28   8  17       87.51      134.13     53.64 o 
 -26   8  17       38.18       46.13     48.61 o 
 -24   8  17      265.62      291.66     62.98 o 
 -22   8  17        9.20      -36.08     37.72 o 
 -20   8  17      121.74      145.94     39.80 o 
 -18   8  17      127.02      137.59     38.52 o 
 -16   8  17       15.83      -62.67     62.67 o 
 -14   8  17      245.89      323.40     60.62 o 
 -12   8  17      179.03      223.43     65.04 o 
 -10   8  17       33.27       97.72     38.91 o 
  -8   8  17       37.59       82.90     42.80 o 
  -6   8  17        9.51      -47.29     56.46 o 
  -4   8  17        4.64       -5.54     50.60 o 
  -2   8  17      217.70      287.03     74.85 o 
   0   8  17        7.99       27.12     58.92 o 
 -29   9  17       12.71      -35.69     58.60 o 
 -27   9  17      684.15      759.29    108.62 o 
 -25   9  17       14.15       -0.78     51.88 o 
 -23   9  17      208.23      238.10     65.26 o 
 -21   9  17     1010.46     1006.46    117.79 o 
 -19   9  17      403.15      402.65     56.21 o 
 -17   9  17       27.50       82.70     67.62 o 
 -15   9  17      686.53      616.50     67.42 o 
 -13   9  17      150.42      192.75     49.80 o 
 -11   9  17       45.00        4.36     40.95 o 
  -9   9  17      213.37      349.14     59.26 o 
  -7   9  17       77.00      102.58     50.93 o 
  -5   9  17       79.23       41.53     47.01 o 
  -3   9  17      114.97       69.34     59.29 o 
 -22  10  17      262.88      398.73     85.67 o 
 -20  10  17        2.11       10.79     52.53 o 
 -18  10  17      183.14      148.01     52.76 o 
 -16  10  17      254.54      212.13     57.35 o 
 -14  10  17      149.73       26.57     45.92 o 
 -12  10  17        1.68       22.19     44.00 o 
 -10  10  17      158.50      134.00     51.93 o 
 -42   0  18       10.38      124.42     65.32 o 
 -40   0  18        1.66       50.53     61.45 o 
 -38   0  18       52.60      107.46     79.63 o 
 -36   0  18        7.52        8.09     46.32 o 
 -34   0  18      167.49      131.74     57.28 o 
 -32   0  18      373.33      468.64     75.94 o 
 -30   0  18      241.78      225.09     54.42 o 
 -28   0  18     1420.71     1305.18    171.75 o 
 -26   0  18      581.54      690.57     77.26 o 
 -24   0  18     2690.41     2650.11    128.40 o 
 -22   0  18     5285.67     4845.62    276.50 o 
 -20   0  18      847.27      952.32     83.22 o 
 -18   0  18      261.77      259.08     53.59 o 
 -16   0  18    15135.12    14506.81    290.35 o 
 -14   0  18     1050.16      986.24    100.21 o 
 -12   0  18    11131.66    10269.62    247.36 o 
 -10   0  18     2265.16     2402.57    136.55 o 
  -8   0  18      504.97      553.12     84.60 o 
  -6   0  18      445.93      460.50     71.76 o 
  -4   0  18      768.46      707.37     86.76 o 
  -2   0  18      174.64      242.61     60.76 o 
   0   0  18      107.41       88.86     74.09 o 
   2   0  18     1896.84     2237.57    219.44 o 
   4   0  18       15.51      -65.01     65.01 o 
   6   0  18      161.50       27.82     63.02 o 
   8   0  18      210.79      545.34    120.37 o 
 -43   1  18        9.52      -11.74     45.18 o 
 -41   1  18       12.28       71.90     47.28 o 
 -39   1  18       46.66       49.69     54.05 o 
 -37   1  18       14.62      -40.69     40.69 o 
 -35   1  18        5.02       26.57     72.11 o 
 -33   1  18       92.29       97.90     41.43 o 
 -31   1  18       73.26       62.30     36.40 o 
 -29   1  18      103.42      132.72     36.21 o 
 -27   1  18       73.80       49.95     45.94 o 
 -25   1  18     1780.26     1731.32    122.76 o 
 -23   1  18      409.69      369.98     58.05 o 
 -21   1  18      615.22      579.86     61.28 o 
 -19   1  18      806.96      817.78     57.05 o 
 -17   1  18      759.21      759.56     66.46 o 
 -15   1  18      562.53      557.99     52.94 o 
 -13   1  18     1087.98     1038.79     68.96 o 
 -11   1  18     1245.97     1181.34     73.48 o 
  -9   1  18     1352.09     1381.40     87.85 o 
  -7   1  18      435.33      397.98     49.86 o 
  -5   1  18      166.02      177.23     39.45 o 
  -3   1  18       88.71       57.28     41.78 o 
  -1   1  18        0.06       78.48     45.56 o 
   1   1  18      325.17      300.23     63.34 o 
   3   1  18      123.79      146.39     63.94 o 
   5   1  18       57.80       58.53     55.28 o 
   7   1  18      151.38      146.30     89.71 o 
   9   1  18       61.14       73.76     50.99 o 
 -42   2  18       70.00      113.51     48.09 o 
 -40   2  18       22.92       49.55     41.40 o 
 -38   2  18      498.64      494.42     62.57 o 
 -36   2  18       37.86       58.95     39.62 o 
 -34   2  18      270.08      220.25     48.86 o 
 -32   2  18       59.88       28.35     31.15 o 
 -30   2  18      205.18      212.02     43.25 o 
 -28   2  18     1000.50      914.21     82.63 o 
 -26   2  18      482.69      416.34     58.88 o 
 -24   2  18      929.00      843.41     87.21 o 
 -22   2  18      149.51      159.36     49.22 o 
 -20   2  18       55.22       80.87     26.69 o 
 -18   2  18       61.60       58.82     29.76 o 
 -16   2  18     1734.64     1972.88     85.32 o 
 -14   2  18      204.15      255.94     49.95 o 
 -12   2  18      546.09      491.09     54.44 o 
 -10   2  18      750.61      747.80     62.37 o 
  -8   2  18        0.10      -30.31     30.31 o 
  -6   2  18      278.55      300.48     45.69 o 
  -4   2  18      492.55      475.41     64.83 o 
  -2   2  18      983.06     1050.58     95.36 o 
   0   2  18      220.69      261.98     60.74 o 
   2   2  18       44.61       -0.06     44.70 o 
   4   2  18      877.91      850.55    111.05 o 
   6   2  18       50.07       64.61     51.42 o 
   8   2  18      826.45      768.25    100.59 o 
 -41   3  18      115.71      156.44     49.78 o 
 -39   3  18      400.04      298.82     58.73 o 
 -37   3  18        1.11        7.28     35.52 o 
 -35   3  18      279.66      308.41     49.25 o 
 -33   3  18      480.86      550.01     69.46 o 
 -31   3  18      227.51      263.45     56.71 o 
 -29   3  18      261.64      241.68     54.11 o 
 -27   3  18       28.40        2.09     36.44 o 
 -25   3  18       32.32       10.31     39.28 o 
 -23   3  18        0.00       39.99     35.64 o 
 -21   3  18        2.84        9.43     24.65 o 
 -19   3  18      256.42      221.60     33.01 o 
 -17   3  18      431.49      416.65     42.91 o 
 -15   3  18     1406.35     1374.35     77.60 o 
 -13   3  18      609.32      582.43     66.72 o 
 -11   3  18      718.80      692.62     61.46 o 
  -9   3  18      501.75      486.71     54.17 o 
  -7   3  18      923.22      838.48     91.37 o 
  -5   3  18      371.72      279.28     55.49 o 
  -3   3  18       11.13      -39.93     40.78 o 
  -1   3  18        6.14       57.32     46.74 o 
   1   3  18        0.40      -25.73     44.92 o 
   3   3  18       68.19       42.20     53.69 o 
   5   3  18      104.17      134.50     60.16 o 
   7   3  18      597.24      673.78     97.20 o 
 -40   4  18       40.83      117.55     46.01 o 
 -38   4  18       94.04       80.15     54.92 o 
 -36   4  18        6.31      -35.18     47.82 o 
 -34   4  18      150.40      207.50     57.15 o 
 -32   4  18       12.23       26.20     48.46 o 
 -30   4  18      891.73      812.01    118.93 o 
 -28   4  18      236.66      162.36     48.64 o 
 -26   4  18      108.56      115.07     58.77 o 
 -24   4  18        4.76       45.22     35.91 o 
 -22   4  18      168.73      101.77     39.94 o 
 -20   4  18      459.13      448.72     42.56 o 
 -18   4  18      119.95      216.50     36.82 o 
 -16   4  18     1054.57     1080.43     61.98 o 
 -14   4  18      335.45      332.80     38.82 o 
 -12   4  18       34.02       53.78     30.16 o 
 -10   4  18       11.79       28.93     32.83 o 
  -8   4  18      726.20      857.11     86.22 o 
  -6   4  18     2364.82     2376.96    160.39 o 
  -4   4  18       16.82       68.32     75.19 o 
  -2   4  18      145.76      167.82     55.21 o 
   0   4  18      114.59       95.24     54.77 o 
   2   4  18      418.01      401.06     97.74 o 
   4   4  18        9.95       32.03     78.36 o 
   6   4  18      699.23      703.67    107.71 o 
 -39   5  18       81.86      -52.79     55.75 o 
 -37   5  18        4.18      137.02     78.00 o 
 -35   5  18        6.71       99.75     53.58 o 
 -33   5  18       32.57       43.31     47.63 o 
 -31   5  18       63.84       94.90     66.66 o 
 -29   5  18      117.32       61.09     46.16 o 
 -27   5  18      806.69      825.74    111.50 o 
 -25   5  18        0.03       81.61     40.24 o 
 -23   5  18        3.95      -13.24     47.20 o 
 -21   5  18      113.36      130.34     58.23 o 
 -19   5  18      428.11      443.75     44.71 o 
 -17   5  18      261.44      324.28     41.38 o 
 -15   5  18       19.69       25.91     28.66 o 
 -13   5  18       97.92      106.18     31.75 o 
 -11   5  18      160.47      222.63     50.07 o 
  -9   5  18       78.35       43.55     40.20 o 
  -7   5  18       40.56       56.34     46.47 o 
  -5   5  18      744.02      838.51     86.58 o 
  -3   5  18      426.17      415.88     81.97 o 
  -1   5  18     1519.61     1462.32    115.94 o 
   1   5  18      268.85      212.05     65.32 o 
   3   5  18       31.16       68.71     62.68 o 
   5   5  18      324.68      310.68     85.94 o 
 -36   6  18      120.83       37.08     54.90 o 
 -34   6  18       54.65       46.32     53.64 o 
 -32   6  18      246.11      370.42     67.81 o 
 -30   6  18        4.15       23.75     43.70 o 
 -28   6  18       86.78       48.73     75.16 o 
 -26   6  18      955.79     1130.06    124.91 o 
 -24   6  18       28.59       81.77     94.75 o 
 -22   6  18     1447.32     1648.25    146.41 o 
 -20   6  18      240.26      287.60     50.90 o 
 -18   6  18       21.15       54.34     31.07 o 
 -16   6  18     2025.84     2002.21    131.58 o 
 -14   6  18      111.35      121.21     34.30 o 
 -12   6  18       25.25      -29.54     31.68 o 
 -10   6  18       25.91       21.11     35.99 o 
  -8   6  18        6.72       -8.12     53.10 o 
  -6   6  18       21.38      -12.24     59.67 o 
  -4   6  18      134.49      147.72     56.65 o 
  -2   6  18       40.82      -17.03     50.38 o 
   0   6  18       23.59       54.18     74.28 o 
   2   6  18        4.74       27.71     63.10 o 
   4   6  18      171.80      121.09    115.32 o 
 -35   7  18        8.45       63.71     51.97 o 
 -33   7  18       61.58       14.80     58.34 o 
 -31   7  18        4.16       98.28     61.24 o 
 -29   7  18       84.26       55.27     51.86 o 
 -27   7  18     1032.80      959.76    250.10 o 
 -25   7  18       10.58      -42.35     45.76 o 
 -23   7  18      291.92      288.24     61.05 o 
 -21   7  18        1.92        7.53     36.95 o 
 -19   7  18      876.52      838.07     63.71 o 
 -17   7  18      282.05      153.37     53.39 o 
 -15   7  18        5.34       27.27     33.77 o 
 -13   7  18      194.00      254.80     76.32 o 
 -11   7  18      567.33      513.09     60.30 o 
  -9   7  18       16.98        3.35     36.88 o 
  -7   7  18      270.76      265.47     60.87 o 
  -5   7  18      745.94      989.55    120.96 o 
  -3   7  18       42.26       73.99     57.92 o 
  -1   7  18      469.20      534.61    112.60 o 
   1   7  18        2.03      -34.92     52.11 o 
 -32   8  18        0.46      -63.67     63.67 o 
 -30   8  18      194.34      265.37     82.22 o 
 -28   8  18       22.43      114.30     60.45 o 
 -26   8  18      258.51      208.76     63.13 o 
 -24   8  18      910.89      736.25     86.73 o 
 -22   8  18        3.67       46.40     46.35 o 
 -20   8  18       64.05       54.81     43.49 o 
 -18   8  18      906.13     1009.22     80.42 o 
 -16   8  18      412.16      360.89     61.83 o 
 -14   8  18       72.85      130.36     42.81 o 
 -12   8  18       94.23       81.09     45.70 o 
 -10   8  18       51.77       33.33     39.99 o 
  -8   8  18        5.74       25.89     43.88 o 
  -6   8  18       64.61      -24.75     54.76 o 
  -4   8  18        0.00      -55.28     55.62 o 
  -2   8  18        1.52        2.06     55.35 o 
 -27   9  18      220.31      163.58    108.68 o 
 -25   9  18       24.31       63.42     53.94 o 
 -23   9  18      323.78      534.19    160.37 o 
 -21   9  18      722.25      799.70    138.25 o 
 -19   9  18       42.62       44.18     44.09 o 
 -17   9  18      108.88       45.71     62.24 o 
 -15   9  18      169.00       85.58     48.30 o 
 -13   9  18        0.21      -15.65     54.28 o 
 -11   9  18       92.13       51.98     48.41 o 
  -9   9  18        9.62       35.08     61.87 o 
  -7   9  18        1.51       -5.19     44.52 o 
 -41   1  19       41.53        5.04     75.33 o 
 -39   1  19      204.76      184.09     48.07 o 
 -37   1  19        0.05      -43.59     43.59 o 
 -35   1  19       58.95      112.99     41.47 o 
 -33   1  19       23.58       37.42     33.21 o 
 -31   1  19      238.45      223.30     41.96 o 
 -29   1  19      258.08      208.38     56.68 o 
 -27   1  19      309.01      248.20     48.13 o 
 -25   1  19       67.90       30.73     61.46 o 
 -23   1  19       67.56       72.95    113.41 o 
 -21   1  19      512.73      478.92     83.83 o 
 -19   1  19        5.23       15.75     28.09 o 
 -17   1  19       23.22        4.91     31.03 o 
 -15   1  19     2873.88     2736.12     96.75 o 
 -13   1  19     1076.38     1125.78     74.74 o 
 -11   1  19      814.20      796.25     65.54 o 
  -9   1  19        5.88       47.70     33.52 o 
  -7   1  19      275.83      190.71     45.77 o 
  -5   1  19       37.40       30.26     45.97 o 
  -3   1  19      371.88      429.23     62.68 o 
  -1   1  19        1.71       19.58     42.40 o 
   1   1  19        8.94       19.06     52.77 o 
   3   1  19     1566.75     1584.42    148.19 o 
   5   1  19        0.04      119.33     68.22 o 
   7   1  19       84.93       87.75     80.48 o 
 -42   2  19       15.72       12.55     46.77 o 
 -40   2  19       19.23      -54.01     54.01 o 
 -38   2  19        0.45       13.99     40.93 o 
 -36   2  19       17.22       38.45     36.95 o 
 -34   2  19       34.50      -23.11     33.34 o 
 -32   2  19       11.07      -36.58     36.58 o 
 -30   2  19       14.65       80.02     40.98 o 
 -28   2  19      310.38      277.20     74.71 o 
 -26   2  19        5.75       39.68     37.26 o 
 -24   2  19        0.29       14.33     37.73 o 
 -22   2  19        0.01       -2.67     59.62 o 
 -20   2  19      592.40      608.23     54.65 o 
 -18   2  19     2338.82     2397.06    134.69 o 
 -16   2  19      702.67      641.96     74.69 o 
 -14   2  19     7140.51     6670.75    146.65 o 
 -12   2  19     1198.37     1205.52     77.84 o 
 -10   2  19     1645.89     1759.59     90.55 o 
  -8   2  19        6.98        7.70     31.54 o 
  -6   2  19     2125.29     2174.07    120.31 o 
  -4   2  19      398.06      558.71     92.01 o 
  -2   2  19       85.44       15.34     76.61 o 
   0   2  19       59.62       46.40     56.10 o 
   2   2  19       92.09       30.02     61.89 o 
   4   2  19        4.34      -51.49     51.49 o 
   6   2  19       84.38       80.52     54.36 o 
 -41   3  19      121.08      157.16     75.44 o 
 -39   3  19      135.22      193.39     45.97 o 
 -37   3  19      201.39      119.13     63.12 o 
 -35   3  19        3.44       60.78     47.16 o 
 -33   3  19      173.72      300.79     60.91 o 
 -31   3  19        0.24      -41.55     41.55 o 
 -29   3  19      111.39       42.97     42.65 o 
 -27   3  19      148.53      119.02     42.49 o 
 -25   3  19        0.28      -30.67     30.67 o 
 -23   3  19      112.37      166.67     47.16 o 
 -21   3  19      455.77      340.96     47.30 o 
 -19   3  19        7.94       -0.31     30.32 o 
 -17   3  19       41.86       54.26     34.93 o 
 -15   3  19      236.36      203.88     40.91 o 
 -13   3  19      115.70      137.94     42.43 o 
 -11   3  19     4765.12     4360.72    123.78 o 
  -9   3  19        6.95       19.79     34.33 o 
  -7   3  19      159.27      135.74     47.12 o 
  -5   3  19      131.83      103.35     58.28 o 
  -3   3  19      223.65      136.57     54.35 o 
  -1   3  19       89.99       56.60     47.56 o 
   1   3  19     1075.43     1065.87    111.10 o 
   3   3  19      138.22      113.50     76.09 o 
   5   3  19      502.51      319.67    103.19 o 
 -40   4  19       72.78       26.55     58.19 o 
 -38   4  19      198.84      115.10     54.63 o 
 -36   4  19       13.25        6.10     49.96 o 
 -34   4  19        3.79      -38.09     59.16 o 
 -32   4  19       13.55       46.49     77.00 o 
 -30   4  19       76.03        6.89     61.61 o 
 -28   4  19      274.61      209.04     51.47 o 
 -26   4  19       50.90      -21.33     49.32 o 
 -24   4  19       20.16       62.83     43.52 o 
 -22   4  19      413.53      426.52     59.84 o 
 -20   4  19      970.62      967.69     62.00 o 
 -18   4  19        2.64      -30.13     30.13 o 
 -16   4  19      212.12      311.29     48.73 o 
 -14   4  19      124.15       77.40     35.73 o 
 -12   4  19        0.70      -18.18     31.33 o 
 -10   4  19      680.90      714.98     78.07 o 
  -8   4  19     1032.16     1121.98     94.83 o 
  -6   4  19     1619.40     1793.06    121.99 o 
  -4   4  19     2342.42     2472.48    206.53 o 
  -2   4  19        9.86       -8.45     49.17 o 
   0   4  19      209.53      316.00     70.80 o 
   2   4  19       13.32      103.64     63.11 o 
   4   4  19      237.08      204.08     82.78 o 
 -37   5  19       32.00       81.57     74.65 o 
 -35   5  19       71.73      121.95     54.18 o 
 -33   5  19        2.39        5.61     46.62 o 
 -31   5  19      193.52      244.21     83.06 o 
 -29   5  19        3.35       -2.46     62.34 o 
 -27   5  19        1.55       -4.33     61.27 o 
 -25   5  19       67.57       95.33     42.00 o 
 -23   5  19       95.09      110.46     45.64 o 
 -21   5  19       73.19      122.69     39.63 o 
 -19   5  19       38.59       58.09     29.82 o 
 -17   5  19        1.38       50.63     34.71 o 
 -15   5  19      167.62      207.53     70.76 o 
 -13   5  19       13.16        8.17     39.84 o 
 -11   5  19        2.23      -36.45     36.45 o 
  -9   5  19       22.22       70.14     43.63 o 
  -7   5  19      596.28      626.82     91.54 o 
  -5   5  19      660.65      523.59     80.08 o 
  -3   5  19      116.82      112.81     56.91 o 
  -1   5  19      843.69      875.41    105.47 o 
   1   5  19       16.73       54.30     67.96 o 
   3   5  19      477.76      660.33     96.38 o 
 -36   6  19       63.74       83.98     59.89 o 
 -34   6  19       56.74      221.90     59.97 o 
 -32   6  19      708.30      636.83     82.64 o 
 -30   6  19      584.83      515.50     75.51 o 
 -28   6  19       20.08       47.59     45.36 o 
 -26   6  19      187.69      210.87     53.46 o 
 -24   6  19       42.65       53.19     47.08 o 
 -22   6  19        6.24        7.65     42.02 o 
 -20   6  19        5.79      -32.49     32.49 o 
 -18   6  19      182.04      185.71     39.29 o 
 -16   6  19      211.35      204.37     38.81 o 
 -14   6  19      120.36       79.36     43.91 o 
 -12   6  19      579.83      663.06    155.19 o 
 -10   6  19      375.98      405.82     75.11 o 
  -8   6  19      430.07      380.84     68.78 o 
  -6   6  19      857.68      785.72    119.09 o 
  -4   6  19       25.54       67.06     60.07 o 
  -2   6  19       53.25       63.41     59.02 o 
   0   6  19      119.13       88.31     72.07 o 
 -33   7  19        0.11       46.30     55.26 o 
 -31   7  19      109.69       47.77     59.80 o 
 -29   7  19     2382.74     2319.75    256.91 o 
 -27   7  19       58.14      140.05    100.99 o 
 -25   7  19      721.79      852.37    136.67 o 
 -23   7  19      155.38      200.71     54.01 o 
 -21   7  19       69.57       43.31     43.31 o 
 -19   7  19      733.82      716.91     60.42 o 
 -17   7  19      324.37      361.24     56.59 o 
 -15   7  19       37.62      113.30     42.14 o 
 -13   7  19       22.71       34.56     38.56 o 
 -11   7  19      246.83      206.13     60.90 o 
  -9   7  19        7.74        9.86     52.78 o 
  -7   7  19        7.46      154.67     81.71 o 
  -5   7  19     2786.84     2906.77    161.86 o 
  -3   7  19     1066.55     1119.87    118.20 o 
  -1   7  19       37.98      -53.70     53.70 o 
 -30   8  19        1.56      -50.92     50.92 o 
 -28   8  19       60.74       90.48     59.71 o 
 -26   8  19      477.82      590.25     86.19 o 
 -24   8  19       27.68      -14.76     47.53 o 
 -22   8  19      128.40      145.12     92.46 o 
 -20   8  19      163.48      203.12     61.46 o 
 -18   8  19       58.93       74.54     42.70 o 
 -16   8  19      116.42      162.14     46.77 o 
 -14   8  19       28.71      109.31     44.74 o 
 -12   8  19      474.75      535.84     66.15 o 
 -10   8  19        0.44       86.96     60.68 o 
  -8   8  19       77.73       94.88     62.82 o 
  -6   8  19       11.52       96.16     65.78 o 
 -25   9  19        3.27       27.44     54.11 o 
 -23   9  19      537.71      619.04     88.08 o 
 -21   9  19       40.03       53.09     79.20 o 
 -19   9  19      493.59      670.58     86.99 o 
 -17   9  19       79.54       93.37     50.59 o 
 -15   9  19      159.69      313.57     60.25 o 
 -13   9  19      878.46     1040.31    121.24 o 
 -11   9  19        4.85        0.53     45.35 o 
 -42   0  20       15.76       71.79    105.89 o 
 -40   0  20      726.34      713.15    135.55 o 
 -38   0  20       43.28      119.17     79.49 o 
 -36   0  20      184.37      296.00     74.32 o 
 -34   0  20      400.36      365.67     76.83 o 
 -32   0  20       46.01       80.62     78.07 o 
 -30   0  20     1083.47     1125.03    192.47 o 
 -28   0  20      628.16      339.24    117.81 o 
 -26   0  20      429.06      426.39    130.30 o 
 -24   0  20      135.78       46.27     85.17 o 
 -22   0  20       26.31      -31.51     82.04 o 
 -20   0  20       65.89        0.61     75.09 o 
 -18   0  20      356.68      349.73     67.17 o 
 -16   0  20       60.37       52.35     48.62 o 
 -14   0  20     2466.38     2418.50    142.20 o 
 -12   0  20      114.40      236.27     60.36 o 
 -10   0  20      576.85      688.41    125.48 o 
  -8   0  20       69.56        6.04     47.19 o 
  -6   0  20      169.18      188.84     58.33 o 
  -4   0  20      616.35      636.75    132.01 o 
  -2   0  20       29.44       89.42     74.09 o 
   0   0  20      597.58      816.73    161.81 o 
   2   0  20       98.94      222.28    109.01 o 
   4   0  20      153.05      230.23    110.43 o 
 -41   1  20      505.98      538.59     65.76 o 
 -39   1  20        2.80        5.14     39.72 o 
 -37   1  20      469.14      539.72     63.97 o 
 -35   1  20       96.12       -7.11     43.55 o 
 -33   1  20       37.22      122.00     48.19 o 
 -31   1  20      207.97      173.77     50.53 o 
 -29   1  20       37.68       26.49     55.87 o 
 -27   1  20     1071.45      884.70    119.70 o 
 -25   1  20      759.17      670.34    102.67 o 
 -23   1  20     2765.98     2789.89    177.25 o 
 -21   1  20        0.11      -52.94     52.94 o 
 -19   1  20       89.97       79.91     33.18 o 
 -17   1  20      656.14      680.75     60.09 o 
 -15   1  20      653.67      633.29     60.78 o 
 -13   1  20       10.62       50.27     34.45 o 
 -11   1  20      388.33      477.95     55.85 o 
  -9   1  20       19.84        3.73     35.48 o 
  -7   1  20      284.24      228.21     47.28 o 
  -5   1  20        3.05        4.04     42.47 o 
  -3   1  20       21.48      -49.70     49.70 o 
  -1   1  20      251.58      431.34     85.59 o 
   1   1  20      293.23      300.89     87.86 o 
   3   1  20      183.79      101.83     88.71 o 
 -40   2  20       80.42       33.56     74.42 o 
 -38   2  20      167.31      148.10     55.76 o 
 -36   2  20      631.94      738.43     83.89 o 
 -34   2  20      509.94      531.93     69.18 o 
 -32   2  20       23.06       -2.55     39.99 o 
 -30   2  20        3.27       22.91     39.98 o 
 -28   2  20      167.54      306.15     99.79 o 
 -26   2  20      542.96      440.53     88.64 o 
 -24   2  20      229.12      165.78     70.10 o 
 -22   2  20     1865.53     1638.75    146.13 o 
 -20   2  20      160.39      239.67     42.75 o 
 -18   2  20     4743.38     4336.13    118.69 o 
 -16   2  20      286.74      275.70     63.76 o 
 -14   2  20      170.20      116.42     39.06 o 
 -12   2  20      435.02      407.89     53.51 o 
 -10   2  20      241.87      183.59     44.87 o 
  -8   2  20      260.87      258.51     59.24 o 
  -6   2  20      586.20      612.53     73.75 o 
  -4   2  20        1.19       83.01     59.53 o 
  -2   2  20        1.15       36.33     54.87 o 
   0   2  20      719.03      794.03    109.46 o 
   2   2  20       80.56       28.93     69.49 o 
   4   2  20       24.63       -3.52     87.58 o 
 -39   3  20      145.63       55.32     58.28 o 
 -37   3  20       93.11       75.11     54.84 o 
 -35   3  20       56.24       40.53     50.15 o 
 -33   3  20      460.31      598.58     78.74 o 
 -31   3  20       62.34       54.25     45.80 o 
 -29   3  20      688.70      727.13    100.99 o 
 -27   3  20      635.49      548.33     99.13 o 
 -25   3  20       81.72       97.68     64.80 o 
 -23   3  20      582.05      565.84     89.97 o 
 -21   3  20      328.19      345.89     74.96 o 
 -19   3  20      322.74      290.98     48.35 o 
 -17   3  20        5.26       13.96     33.02 o 
 -15   3  20     1818.04     2029.71     97.74 o 
 -13   3  20      448.48      513.74     62.16 o 
 -11   3  20     1179.17     1296.59     89.28 o 
  -9   3  20     3132.14     3233.52    139.69 o 
  -7   3  20     1435.72     1414.57    135.90 o 
  -5   3  20      226.20      175.82    102.77 o 
  -3   3  20      204.07      190.15     61.22 o 
  -1   3  20      230.13      323.72     70.35 o 
   1   3  20       69.14      104.98     60.74 o 
   3   3  20       52.90      125.59     73.58 o 
 -38   4  20      129.10      153.84     92.81 o 
 -36   4  20      101.87       90.81     56.37 o 
 -34   4  20      274.34      285.94    111.73 o 
 -32   4  20      185.92      290.59     74.66 o 
 -30   4  20       11.90       32.93     43.20 o 
 -28   4  20      376.56      379.30    109.34 o 
 -26   4  20      401.60      430.13     67.21 o 
 -24   4  20       14.31       -6.18     46.59 o 
 -22   4  20        0.04      -25.94     57.49 o 
 -20   4  20      105.73      127.79     42.04 o 
 -18   4  20      421.13      498.70     56.22 o 
 -16   4  20     1198.80     1032.74     77.33 o 
 -14   4  20       62.36      138.32     40.02 o 
 -12   4  20      306.00      279.23     86.36 o 
 -10   4  20      132.13      250.19     72.35 o 
  -8   4  20     3638.23     3729.37    145.42 o 
  -6   4  20       27.42      -12.68     50.52 o 
  -4   4  20     4767.57     4507.98    172.19 o 
  -2   4  20      163.18      237.83     66.90 o 
   0   4  20       99.66      137.72     63.32 o 
   2   4  20        9.65        2.10     57.20 o 
 -37   5  20       10.47       26.68     60.15 o 
 -35   5  20      313.81      372.11     75.67 o 
 -33   5  20       12.63       34.82     50.43 o 
 -31   5  20      131.34      220.87     56.08 o 
 -29   5  20        1.39       25.76     45.50 o 
 -27   5  20      162.15      287.38     55.79 o 
 -25   5  20      514.83      600.25     74.82 o 
 -23   5  20        0.02       70.61     41.60 o 
 -21   5  20      104.05      181.37     72.59 o 
 -19   5  20      111.35      106.53     40.79 o 
 -17   5  20       96.21       90.16     40.44 o 
 -15   5  20      399.66      439.66     57.12 o 
 -13   5  20        0.06       43.68     40.66 o 
 -11   5  20      257.41      246.64     61.37 o 
  -9   5  20       63.78      125.94     57.46 o 
  -7   5  20        6.46        6.95     50.05 o 
  -5   5  20     1173.70     1356.66    117.47 o 
  -3   5  20       98.41      264.66     70.74 o 
  -1   5  20       16.06      -25.72     56.41 o 
 -36   6  20       20.77      -29.95     50.71 o 
 -34   6  20       56.55       55.18    135.32 o 
 -32   6  20       52.53      151.40     68.90 o 
 -30   6  20       17.73       97.92     53.42 o 
 -28   6  20       90.94      221.37     55.54 o 
 -26   6  20      247.85      230.51     59.40 o 
 -24   6  20      390.12      337.74     64.60 o 
 -22   6  20       18.29       40.24     55.15 o 
 -20   6  20       21.34       -1.96     38.52 o 
 -18   6  20      266.04      247.87     60.03 o 
 -16   6  20      494.66      578.03     75.89 o 
 -14   6  20        0.63      -26.57     54.30 o 
 -12   6  20        6.49       21.34     43.43 o 
 -10   6  20       37.14      -10.12     69.70 o 
  -8   6  20      193.85      281.65     70.81 o 
  -6   6  20      379.71      528.84     85.99 o 
  -4   6  20       13.08       29.04     61.86 o 
  -2   6  20       99.12      134.91     65.89 o 
 -33   7  20     1240.23     1507.90    242.67 o 
 -31   7  20      457.80      564.09     80.14 o 
 -29   7  20        0.39       51.98     52.70 o 
 -27   7  20       21.37       50.18     48.65 o 
 -25   7  20      488.06      496.76     79.77 o 
 -23   7  20       79.92      148.04     56.25 o 
 -21   7  20       35.59       -6.51     68.26 o 
 -19   7  20       33.70      -57.69     57.69 o 
 -17   7  20     1183.86     1121.74     91.09 o 
 -15   7  20      290.26      246.67     57.98 o 
 -13   7  20      595.32      712.21     88.69 o 
 -11   7  20       44.85       -4.64     46.69 o 
  -9   7  20       90.63       51.20     53.14 o 
  -7   7  20      156.47      143.20     75.37 o 
  -5   7  20       11.99       15.36     56.31 o 
 -28   8  20       12.31      -78.49     78.49 o 
 -26   8  20      392.06      491.13     82.62 o 
 -24   8  20      191.78      133.24     61.31 o 
 -22   8  20      406.53      402.66    131.39 o 
 -20   8  20      134.96      139.50     84.94 o 
 -18   8  20      830.42      843.69     84.53 o 
 -16   8  20      301.89      440.43     58.74 o 
 -14   8  20       60.95       47.19     74.53 o 
 -12   8  20      173.95      294.93     78.43 o 
 -10   8  20        1.15       52.42     66.35 o 
 -41   1  21        0.84       15.12     58.69 o 
 -39   1  21        1.61        6.12     54.17 o 
 -37   1  21       56.89       15.27     58.16 o 
 -35   1  21      290.20      251.08     87.08 o 
 -33   1  21        4.22      127.18     69.05 o 
 -31   1  21       13.00        5.75    162.10 o 
 -29   1  21      252.86      259.82     77.13 o 
 -27   1  21      471.80      449.41     90.47 o 
 -25   1  21       75.21        8.01     59.81 o 
 -23   1  21      978.14     1031.58    121.29 o 
 -21   1  21      158.34      240.89     75.87 o 
 -19   1  21     1488.02     1394.58     84.49 o 
 -17   1  21     1513.02     1339.62    101.83 o 
 -15   1  21        6.27       -0.43     50.65 o 
 -13   1  21        1.57       26.57     36.82 o 
 -11   1  21      120.73      127.06     43.11 o 
  -9   1  21      955.14     1016.36     79.52 o 
  -7   1  21       65.65      107.78     64.12 o 
  -5   1  21       56.94      101.22     48.28 o 
  -3   1  21      728.66      742.63    106.59 o 
  -1   1  21      108.73      136.56     87.86 o 
   1   1  21      198.07      111.54    123.35 o 
 -40   2  21      174.45      101.06    108.67 o 
 -38   2  21       86.06       38.79     56.78 o 
 -36   2  21      227.61      328.84    160.28 o 
 -34   2  21      375.20      489.09    127.93 o 
 -32   2  21      128.84      236.34     78.47 o 
 -30   2  21        0.71       73.32    134.42 o 
 -28   2  21      550.70      604.55    127.61 o 
 -26   2  21      432.66      341.86     85.34 o 
 -24   2  21      210.01      311.64     78.85 o 
 -22   2  21      958.89      931.11    117.02 o 
 -20   2  21       28.75      -38.40     49.53 o 
 -18   2  21      105.41      100.03     38.72 o 
 -16   2  21      669.53      687.29     64.61 o 
 -14   2  21      115.46      132.39     40.87 o 
 -12   2  21      574.58      637.67     62.63 o 
 -10   2  21        8.02       58.22     43.66 o 
  -8   2  21      157.68      138.02     51.79 o 
  -6   2  21      793.46      767.38     87.12 o 
  -4   2  21        3.71      -35.67     50.63 o 
  -2   2  21      554.66      554.69     89.55 o 
   0   2  21        9.32      -69.97     84.31 o 
 -39   3  21       56.15      102.66     57.00 o 
 -37   3  21       69.24       43.98     76.49 o 
 -35   3  21       82.53       72.54     51.86 o 
 -33   3  21       56.72       -4.52     71.32 o 
 -31   3  21       12.96       72.15     51.09 o 
 -29   3  21     1198.24     1187.12    136.99 o 
 -27   3  21      139.20      129.92     70.10 o 
 -25   3  21        3.35      -60.86     83.89 o 
 -23   3  21      231.74      202.76     71.36 o 
 -21   3  21     1820.38     1874.25    157.67 o 
 -19   3  21       19.16       -3.67     44.66 o 
 -17   3  21       55.75       83.06     47.65 o 
 -15   3  21       85.27       90.33     40.05 o 
 -13   3  21      576.99      686.02     66.38 o 
 -11   3  21      206.25      192.04     54.51 o 
  -9   3  21       50.95       57.00     46.76 o 
  -7   3  21      465.84      444.46     72.86 o 
  -5   3  21       19.53        0.67     53.37 o 
  -3   3  21      190.17      154.03     67.91 o 
  -1   3  21      873.24      860.14    209.51 o 
 -38   4  21       43.23      138.23     55.48 o 
 -36   4  21       78.69      154.63     61.65 o 
 -34   4  21        1.55      -40.04     55.94 o 
 -32   4  21        0.85      -15.54     45.24 o 
 -30   4  21       71.75      181.73     54.20 o 
 -28   4  21        5.24      -47.60     61.89 o 
 -26   4  21       38.79       72.25     65.34 o 
 -24   4  21        3.00      -38.30     67.71 o 
 -22   4  21       43.90        7.15     61.53 o 
 -20   4  21        5.64       39.41     83.23 o 
 -18   4  21      584.73      570.66     62.79 o 
 -16   4  21       66.69       96.14     41.08 o 
 -14   4  21        4.08       -5.63     41.73 o 
 -12   4  21      119.07      203.38     54.08 o 
 -10   4  21       73.65      193.74     57.73 o 
  -8   4  21       12.33       68.76     55.57 o 
  -6   4  21       93.10      119.65     64.37 o 
  -4   4  21       86.69       84.29     61.68 o 
  -2   4  21       79.31      119.70     70.57 o 
 -35   5  21       21.65       -6.67     78.59 o 
 -33   5  21      245.35      172.30     61.48 o 
 -31   5  21        5.19      -65.50     65.50 o 
 -29   5  21      104.52       44.40     45.64 o 
 -27   5  21        2.49      -27.40     44.00 o 
 -25   5  21       26.54       60.07     66.53 o 
 -23   5  21        2.99       -4.05     60.48 o 
 -21   5  21      552.30      743.83    128.88 o 
 -19   5  21      177.53      225.41     47.57 o 
 -17   5  21       74.70      104.75     43.31 o 
 -15   5  21        6.90      -33.52     36.64 o 
 -13   5  21      580.89      603.86     76.84 o 
 -11   5  21       38.14       89.52     65.60 o 
  -9   5  21      194.39      175.15     62.77 o 
  -7   5  21        1.51       57.80     52.73 o 
  -5   5  21      520.06      619.55     94.53 o 
  -3   5  21      170.63      265.10    112.13 o 
 -34   6  21      191.37      344.75     69.61 o 
 -32   6  21       13.33      -49.31     49.31 o 
 -30   6  21      610.09      858.43     97.42 o 
 -28   6  21       98.36       92.64     88.95 o 
 -26   6  21      153.62      146.49     54.53 o 
 -24   6  21        0.56      -37.08     66.28 o 
 -22   6  21       13.35       33.67     65.68 o 
 -20   6  21        3.63       -2.39     47.18 o 
 -18   6  21       48.34       58.69     48.63 o 
 -16   6  21      160.99       95.55     85.68 o 
 -14   6  21       47.10       31.45     45.54 o 
 -12   6  21       10.64       -2.20     52.55 o 
 -10   6  21     3492.74     3717.25    173.26 o 
  -8   6  21      302.33      396.22     81.15 o 
  -6   6  21      875.12      848.29    113.74 o 
 -31   7  21      704.99      896.12     96.75 o 
 -29   7  21      597.17      585.67     85.27 o 
 -27   7  21        3.34        4.83     50.79 o 
 -25   7  21       32.65       62.19     91.80 o 
 -23   7  21      443.04      486.43     76.70 o 
 -21   7  21        6.53       23.56    110.15 o 
 -19   7  21      367.89      367.48     88.39 o 
 -17   7  21        4.97       17.79     57.37 o 
 -15   7  21      227.23      269.53     79.85 o 
 -13   7  21      395.74      508.48    118.31 o 
 -11   7  21       66.62       14.27     58.56 o 
  -9   7  21      551.05      679.94     98.65 o 
 -24   8  21      128.82      302.01     67.52 o 
 -22   8  21        2.15      -16.52     65.86 o 
 -20   8  21       44.37      106.74    122.64 o 
 -18   8  21       77.87       21.86     87.44 o 
 -16   8  21      171.17      343.94     78.84 o 
 -40   0  22       46.90        1.42    106.46 o 
 -38   0  22      127.01      -24.41    109.58 o 
 -36   0  22      409.26      646.40    163.80 o 
 -34   0  22        3.81       64.44     98.22 o 
 -32   0  22      449.35      380.40    134.84 o 
 -30   0  22     1760.90     1442.70    208.94 o 
 -28   0  22     1038.34     1204.80    190.49 o 
 -26   0  22        5.45       92.83     84.60 o 
 -24   0  22      110.37       78.64     87.44 o 
 -22   0  22      224.85      108.16     87.15 o 
 -20   0  22        6.13      108.73     91.13 o 
 -18   0  22      289.90      397.24     69.32 o 
 -16   0  22      876.11      927.87    105.85 o 
 -14   0  22      326.91      573.64     89.36 o 
 -12   0  22       59.36       24.66     54.57 o 
 -10   0  22      369.34      556.18     88.76 o 
  -8   0  22      981.43     1270.31    200.71 o 
  -6   0  22      131.03      253.51    100.49 o 
  -4   0  22       15.41      -74.66     82.61 o 
  -2   0  22        0.16       59.05     93.97 o 
 -39   1  22        0.39      -14.20     74.85 o 
 -37   1  22       96.94      231.34    127.61 o 
 -35   1  22       86.43      122.75    114.83 o 
 -33   1  22        9.18       35.02    103.48 o 
 -31   1  22       19.30       -6.81     58.20 o 
 -29   1  22      223.86      222.64     75.74 o 
 -27   1  22       87.23      135.83     96.52 o 
 -25   1  22     1044.31      924.39    121.02 o 
 -23   1  22      497.86      515.88     95.44 o 
 -21   1  22      221.34      246.02     76.58 o 
 -19   1  22       37.22       43.70     36.29 o 
 -17   1  22      231.40      126.43     43.33 o 
 -15   1  22      162.43      127.86     42.47 o 
 -13   1  22        1.33       58.58     37.69 o 
 -11   1  22        9.18       90.43     40.98 o 
  -9   1  22       10.05       30.20     65.95 o 
  -7   1  22      338.29      361.21     69.49 o 
  -5   1  22       23.78       24.36     60.45 o 
  -3   1  22      365.97      379.02     91.61 o 
  -1   1  22        4.74      -54.13     80.62 o 
 -38   2  22        4.71       -4.55     94.96 o 
 -36   2  22       40.67       43.09     79.81 o 
 -34   2  22        5.80       13.30    118.52 o 
 -32   2  22     1476.20     1280.94    145.53 o 
 -30   2  22        7.53      -14.28     63.52 o 
 -28   2  22      111.34       62.83     60.73 o 
 -26   2  22      275.50      212.55     74.34 o 
 -24   2  22        0.92      -22.54    142.51 o 
 -22   2  22      328.62      360.45     78.87 o 
 -20   2  22      405.87      473.53     88.37 o 
 -18   2  22       99.77      153.33     42.19 o 
 -16   2  22      279.87      294.49     50.81 o 
 -14   2  22      953.15      902.23     74.98 o 
 -12   2  22      139.22      162.95     53.38 o 
 -10   2  22      549.13      641.01     80.14 o 
  -8   2  22      132.02      124.26     52.96 o 
  -6   2  22       86.32       67.84     66.14 o 
  -4   2  22      112.95      110.02     67.47 o 
  -2   2  22      638.52      783.17    141.52 o 
 -37   3  22        0.34       21.00     67.38 o 
 -35   3  22      131.63      251.84     91.02 o 
 -33   3  22      145.20      116.11     76.88 o 
 -31   3  22        3.17       38.20     67.34 o 
 -29   3  22       95.84       22.30     68.85 o 
 -27   3  22      232.28      200.03     75.16 o 
 -25   3  22       17.94       26.02     60.59 o 
 -23   3  22      226.51      243.67     79.20 o 
 -21   3  22      272.56      320.90     83.38 o 
 -19   3  22       32.77      -19.73     35.60 o 
 -17   3  22      287.60      235.68     46.52 o 
 -15   3  22      102.61       78.01     40.25 o 
 -13   3  22      707.80     1084.00    165.37 o 
 -11   3  22      151.77      177.41     56.49 o 
  -9   3  22       30.63       91.09     62.69 o 
  -7   3  22        5.69      -52.43     52.43 o 
  -5   3  22       36.05       87.89     67.75 o 
  -3   3  22       19.25      104.60    114.05 o 
 -36   4  22      112.35      186.10     71.10 o 
 -34   4  22      172.30      470.77    155.99 o 
 -32   4  22      381.04      525.94    107.59 o 
 -30   4  22       59.75       25.43     69.63 o 
 -28   4  22        6.12       20.69     60.29 o 
 -26   4  22        0.69      -54.31    101.91 o 
 -24   4  22        9.24       -2.85     67.00 o 
 -22   4  22       62.23       93.20     80.48 o 
 -20   4  22        6.41      -54.29     54.29 o 
 -18   4  22       29.54       42.54     42.47 o 
 -16   4  22        7.43       27.05     57.30 o 
 -14   4  22       39.63       59.71     60.38 o 
 -12   4  22     1204.78     1230.96    171.55 o 
 -10   4  22      165.23      154.82     58.71 o 
  -8   4  22      205.14       74.68     65.47 o 
  -6   4  22       59.09       92.03     65.19 o 
  -4   4  22      679.46      767.62    112.28 o 
 -35   5  22     1190.94     1592.75    171.59 o 
 -33   5  22      401.58      536.47     73.57 o 
 -31   5  22      152.43      195.77    115.26 o 
 -29   5  22        1.22      -25.43     82.83 o 
 -27   5  22        2.48        2.97     66.14 o 
 -25   5  22        0.34      -59.17     59.17 o 
 -23   5  22      258.12      272.10     84.20 o 
 -21   5  22      124.39      113.81     63.22 o 
 -19   5  22       17.00      -42.40     42.40 o 
 -17   5  22       10.74      120.27     47.04 o 
 -15   5  22      117.69      147.49     54.09 o 
 -13   5  22       54.04       68.41     50.23 o 
 -11   5  22     3182.49     3360.05    284.59 o 
  -9   5  22      101.19       97.54     64.37 o 
  -7   5  22       30.70      -34.42     90.18 o 
 -32   6  22      448.80      432.45     73.35 o 
 -30   6  22      193.13      152.15     64.44 o 
 -28   6  22      115.45      180.48     80.07 o 
 -26   6  22      201.78      325.60     98.05 o 
 -24   6  22       10.16      -40.86     70.52 o 
 -22   6  22      241.51      155.95     86.60 o 
 -20   6  22       36.37       47.69    101.63 o 
 -18   6  22      317.13      283.78     62.02 o 
 -16   6  22        0.34       15.63     50.48 o 
 -14   6  22       92.83      122.99     52.64 o 
 -12   6  22      105.45       69.47    101.32 o 
 -10   6  22      550.71      562.55     92.15 o 
 -27   7  22        6.09       99.72     76.41 o 
 -25   7  22       61.58       52.82     81.41 o 
 -23   7  22       84.25      147.90    126.90 o 
 -21   7  22      194.57      202.98    135.70 o 
 -19   7  22      208.02      378.99     93.17 o 
 -17   7  22      163.48      109.48     83.22 o 
 -15   7  22       17.26      -10.66     93.78 o 
 -39   1  23       15.49      229.73     97.49 o 
 -37   1  23       35.93       47.48     84.56 o 
 -35   1  23       57.56        9.39     69.89 o 
 -33   1  23        3.41       37.47     94.82 o 
 -31   1  23     1713.39     1702.53    161.85 o 
 -29   1  23        0.40      103.07     67.35 o 
 -27   1  23       21.34       -0.56     60.62 o 
 -25   1  23        0.24      -73.24     73.24 o 
 -23   1  23      210.29      207.53     71.74 o 
 -21   1  23      268.05      270.08     73.72 o 
 -19   1  23        2.34       -8.23     34.97 o 
 -17   1  23      215.19      214.29     49.70 o 
 -15   1  23       12.31        7.80     40.11 o 
 -13   1  23        6.02      -37.83     37.83 o 
 -11   1  23       98.05       97.22     51.02 o 
  -9   1  23      248.85      391.96     70.75 o 
  -7   1  23      102.88      230.00    185.09 o 
  -5   1  23       59.20       45.47     72.15 o 
 -38   2  23       59.57       77.19     85.96 o 
 -36   2  23      137.88      399.97     95.01 o 
 -34   2  23      345.86      241.73     91.83 o 
 -32   2  23      803.50      662.66    165.08 o 
 -30   2  23      273.71      321.36    116.53 o 
 -28   2  23      982.61     1073.49    174.87 o 
 -26   2  23       66.99       75.95     63.43 o 
 -24   2  23      501.69      331.38    109.86 o 
 -22   2  23      114.93      186.37     73.00 o 
 -20   2  23      101.46      139.21     64.56 o 
 -18   2  23      175.12      167.89     46.23 o 
 -16   2  23        5.91      -20.82     36.88 o 
 -14   2  23       32.07       24.37     42.03 o 
 -12   2  23       15.97       10.18     45.48 o 
 -10   2  23      731.64      667.11     86.89 o 
  -8   2  23        1.75      -21.95     58.60 o 
  -6   2  23       64.88      -55.54    116.18 o 
 -37   3  23      302.24      285.23    100.43 o 
 -35   3  23        6.25       18.70    114.97 o 
 -33   3  23       81.91       39.20     77.77 o 
 -31   3  23       14.79      -58.18     69.48 o 
 -29   3  23      168.17      342.84     94.70 o 
 -27   3  23      160.76       42.74     66.85 o 
 -25   3  23      139.61       86.86    104.19 o 
 -23   3  23      115.63      108.59     65.69 o 
 -21   3  23       35.43      -58.76     58.76 o 
 -19   3  23      310.83      275.55     59.86 o 
 -17   3  23        6.45       77.36     39.61 o 
 -15   3  23      369.36      341.20     66.11 o 
 -13   3  23      985.58     1124.01    101.15 o 
 -11   3  23       53.32       27.48     48.43 o 
  -9   3  23      162.40       63.41     58.72 o 
  -7   3  23      120.51       89.50     66.06 o 
 -34   4  23      190.65      285.08     92.48 o 
 -32   4  23       98.79     -113.61    164.37 o 
 -30   4  23       48.22       56.69    104.33 o 
 -28   4  23       25.39      145.93    128.60 o 
 -26   4  23       15.74       59.21     67.70 o 
 -24   4  23      128.69       28.10     62.82 o 
 -22   4  23       41.15       10.26     96.09 o 
 -20   4  23      152.61       58.94     69.75 o 
 -18   4  23      247.92      286.47     49.96 o 
 -16   4  23        2.86       43.68     45.71 o 
 -14   4  23      419.83      464.98     74.46 o 
 -12   4  23     1924.68     2121.16    193.11 o 
 -10   4  23      169.03      235.89     80.51 o 
  -8   4  23     1039.77     1062.80    116.26 o 
 -33   5  23       15.15       49.12    221.71 o 
 -31   5  23       15.87      -64.84     64.84 o 
 -29   5  23        4.91     -151.43    179.98 o 
 -27   5  23       36.76       16.24     78.04 o 
 -25   5  23        2.49       48.51     78.48 o 
 -23   5  23        4.84      -49.87     60.28 o 
 -21   5  23       23.84      -97.94     97.94 o 
 -19   5  23        0.39      -18.53     53.75 o 
 -17   5  23        7.48       62.18     47.55 o 
 -15   5  23       90.37       42.18     54.95 o 
 -13   5  23      647.41      548.12    283.43 o 
 -11   5  23       42.10      149.33     70.42 o 
 -28   6  23       84.54      137.48     85.02 o 
 -26   6  23       34.83       17.50    102.34 o 
 -24   6  23      135.63      101.42    148.90 o 
 -22   6  23       72.91      117.53    109.58 o 
 -20   6  23       95.92      132.01     98.51 o 
 -18   6  23       13.69      103.73    147.90 o 
 -16   6  23      186.42      224.88     63.70 o 
 -14   6  23      224.52      322.26     90.22 o 
 -36   0  24      242.97      502.19    156.14 o 
 -34   0  24      325.22      250.67    128.88 o 
 -32   0  24      175.08      -43.15    106.46 o 
 -30   0  24      906.31     1000.69    188.78 o 
 -28   0  24      243.28      326.18    125.19 o 
 -26   0  24       29.92       27.25     90.28 o 
 -24   0  24        0.79      -70.97     90.84 o 
 -22   0  24      201.26      203.26    107.88 o 
 -20   0  24      274.83      282.75    112.42 o 
 -18   0  24      166.31      204.91     67.98 o 
 -16   0  24      112.59      162.58     73.95 o 
 -14   0  24      140.86      303.16     75.64 o 
 -12   0  24       17.19       27.66     65.92 o 
 -10   0  24      249.26      218.59    115.82 o 
  -8   0  24       54.78      -59.33     91.13 o 
 -37   1  24       43.23       92.29     88.10 o 
 -35   1  24       51.88       99.10     75.21 o 
 -33   1  24       55.50       60.78    128.60 o 
 -31   1  24        5.20      -65.80     65.80 o 
 -29   1  24       16.30      -58.53     58.53 o 
 -27   1  24       73.28       58.94     79.20 o 
 -25   1  24        0.60      -42.03     59.39 o 
 -23   1  24       92.19       38.84     61.51 o 
 -21   1  24       96.27       45.40     66.64 o 
 -19   1  24      265.56      271.97     75.20 o 
 -17   1  24      272.99      314.21     54.97 o 
 -15   1  24      135.40      133.22     45.66 o 
 -13   1  24       43.68       11.35     52.26 o 
 -11   1  24      171.53      197.92     62.81 o 
  -9   1  24       58.47      131.10     77.51 o 
 -36   2  24       19.91       57.64     79.04 o 
 -34   2  24      291.13      231.02     88.86 o 
 -32   2  24       50.87      144.81     82.70 o 
 -30   2  24     1294.61     1345.24    149.41 o 
 -28   2  24      433.92      301.24     94.41 o 
 -26   2  24      116.36      245.87     79.80 o 
 -24   2  24       21.90      -33.83    109.72 o 
 -22   2  24      399.73      540.46     98.29 o 
 -20   2  24       21.53      119.69     74.04 o 
 -18   2  24      671.52      592.50     65.57 o 
 -16   2  24      118.17      129.66     48.84 o 
 -14   2  24       97.93       14.05     53.07 o 
 -12   2  24      229.62      308.14     89.36 o 
 -10   2  24        0.13      -49.69     49.69 o 
 -35   3  24       32.60       -9.09     83.02 o 
 -33   3  24      643.92      625.23    117.26 o 
 -31   3  24      133.43      126.10     81.33 o 
 -29   3  24      389.49      503.69    104.27 o 
 -27   3  24       30.52       53.29     65.64 o 
 -25   3  24       15.07       96.50     85.02 o 
 -23   3  24      528.14      601.36    163.38 o 
 -21   3  24       94.01      180.20     76.17 o 
 -19   3  24        0.02        6.75     60.62 o 
 -17   3  24      129.13      152.22     55.53 o 
 -15   3  24      361.49      423.49     99.42 o 
 -13   3  24      203.04      129.46     57.12 o 
 -11   3  24       17.27       31.78     54.46 o 
 -32   4  24       81.65       89.37     78.34 o 
 -30   4  24        4.45       -3.79    166.21 o 
 -28   4  24      283.82      163.55    126.19 o 
 -26   4  24      101.46       96.28     67.22 o 
 -24   4  24       36.04       91.66     72.23 o 
 -22   4  24       50.46       18.58     66.93 o 
 -20   4  24       92.70      118.20     74.00 o 
 -18   4  24      108.68       76.35     68.03 o 
 -16   4  24       12.36       81.87     54.53 o 
 -14   4  24       41.46       82.40     55.54 o 
 -12   4  24      196.08      121.74     64.85 o 
 -29   5  24        3.98      127.24     84.61 o 
 -27   5  24       30.23       52.76     80.66 o 
 -25   5  24       98.75       -5.96    103.90 o 
 -23   5  24       36.89       -5.55     67.00 o 
 -21   5  24        0.56      -22.99     89.14 o 
 -19   5  24       88.00      147.90    106.74 o 
 -17   5  24      612.64      621.35     88.84 o 
 -33   1  25      576.01      697.41    122.03 o 
 -31   1  25        0.03       -4.30     67.94 o 
 -29   1  25      133.11       30.89     66.54 o 
 -27   1  25       13.33      -51.25     70.96 o 
 -25   1  25       77.94       45.56     72.82 o 
 -23   1  25       45.76       63.83     65.61 o 
 -21   1  25       12.16      -15.56     85.59 o 
 -19   1  25      660.32      506.40     96.32 o 
 -17   1  25       63.46      153.26     51.94 o 
 -15   1  25       55.93        1.53     53.19 o 
 -13   1  25       41.08      -31.37     51.47 o 
 -32   2  25      300.13      292.88     96.87 o 
 -30   2  25       24.38       93.11     75.45 o 
 -28   2  25       12.23       57.10     74.83 o 
 -26   2  25      258.03      257.65     78.48 o 
 -24   2  25       65.63      120.38     72.06 o 
 -22   2  25      128.42      213.20    116.39 o 
 -20   2  25      503.35      352.83     93.54 o 
 -18   2  25        0.24       33.05     49.23 o 
 -16   2  25       19.64       30.36    110.34 o 
 -14   2  25      628.08      739.61    104.87 o 
 -31   3  25        0.00      -51.77     90.70 o 
 -29   3  25      116.48      172.22     85.71 o 
 -27   3  25       28.44      -38.15     69.15 o 
 -25   3  25      101.98       84.95     71.47 o 
 -23   3  25       15.31      132.54     72.99 o 
 -21   3  25      173.47       44.30     71.82 o 
 -19   3  25     1239.97     1508.56    225.69 o 
 -17   3  25      453.80      396.74     72.59 o 
 -15   3  25      966.42      884.42    101.04 o 
 -28   4  25      179.74      195.61    102.34 o 
 -26   4  25       65.82      104.79     75.62 o 
 -24   4  25        0.05       80.99     76.07 o 
 -22   4  25       21.42      102.88     69.95 o 
 -20   4  25        2.80      227.11    109.86 o 
 -30   0  26      338.66      438.60    139.67 o 
 -28   0  26      239.04      115.54    117.24 o 
 -26   0  26        3.82      -87.15     87.15 o 
 -24   0  26       83.92      -22.99    102.20 o 
 -22   0  26      158.90      176.86    103.05 o 
 -20   0  26       57.66      132.86     98.51 o 
 -18   0  26       96.45      251.81    111.57 o 
 -29   1  26       28.86      -18.58     72.97 o 
 -27   1  26      140.20      164.36     80.39 o 
 -25   1  26       11.07       46.37     64.68 o 
 -23   1  26        4.47      -78.21     78.21 o 
 -21   1  26       17.33      199.19     76.45 o 
 -19   1  26        0.02       57.80     77.22 o 
 -28   2  26        0.51      -42.75     67.05 o 
 -26   2  26       96.28      153.16     77.59 o 
 -24   2  26      347.29      361.88    114.97 o 
 -22   2  26      588.99      750.26    119.65 o 
                                                 
